# Supplementary material for: Caffeinium bis­ulfate monohydrate
Source: Acta Crystallogr Sect E Struct Rep Online. 2011 Aug 11;67(Pt 9):o2290. doi: 10.1107/S1600536811031540 (PMC3200929; doi:10.1107/S1600536811031540)
Supplement: Supplementary file 2 [file e-67-o2290-Isup2.hkl]

#
# h,k,l, Fc-squared, Fo-squared, sigma(Fo-squared) and status flag
#
data_I
_shelx_title ' AJ68m in P2(1)/c'
_shelx_refln_list_code          4
_shelx_F_calc_maximum      212.63
_exptl_crystal_F_000       648.00
_reflns_d_resolution_high  0.8410
 
loop_
 _symmetry_equiv_pos_as_xyz
 'x, y, z'
 '-x, y+1/2, -z+1/2'
 '-x, -y, -z'
 'x, -y-1/2, z-1/2'
 
_cell_length_a     9.8296
_cell_length_b     6.2879
_cell_length_c    21.3397
_cell_angle_alpha  90.000
_cell_angle_beta   90.788
_cell_angle_gamma  90.000
 
_shelx_F_squared_multiplier     1.000
 
loop_
 _refln_index_h
 _refln_index_k
 _refln_index_l
 _refln_F_squared_calc
 _refln_F_squared_meas
 _refln_F_squared_sigma
 _refln_observed_status
   2   0   0    15622.63    13898.57    312.58 o
   3   0   0     3065.93     3100.29     38.06 o
   4   0   0      382.87      501.20      5.89 o
   5   0   0       27.32       21.61      0.46 o
   6   0   0     2525.59     2636.03     30.24 o
   7   0   0     1631.68     1657.04     24.11 o
   8   0   0      395.60      403.93     10.06 o
   9   0   0      111.40      108.34      2.14 o
  10   0   0       74.98       79.64      1.69 o
  11   0   0      161.40      157.91      3.58 o
   1   1   0     9274.77     9334.27    122.95 o
   2   1   0      108.96       97.15      0.94 o
   3   1   0     6038.42     6203.33     60.73 o
   4   1   0     1405.44     1537.63     12.50 o
   5   1   0      645.28      654.96      5.45 o
   6   1   0      198.11      187.87      1.74 o
   7   1   0        2.98        5.50      0.43 o
   8   1   0       49.87       43.45      0.74 o
   9   1   0      183.82      180.72      2.10 o
  10   1   0      122.21      115.78      1.92 o
  11   1   0       64.94       69.74      2.54 o
   0   2   0     4906.55     4888.41     72.88 o
   1   2   0      628.39      735.95      6.05 o
   2   2   0     3018.00     2894.73     27.41 o
   3   2   0       34.93       46.22      0.52 o
   4   2   0      261.72      226.90      2.00 o
   5   2   0       13.88       15.81      0.36 o
   6   2   0      276.18      241.82      2.53 o
   7   2   0       15.77       23.01      0.67 o
   8   2   0      975.92      964.67     12.03 o
   9   2   0      171.84      158.72      2.41 o
  10   2   0      422.55      462.42      5.96 o
  11   2   0      118.57      117.47      2.06 o
   1   3   0       65.69       46.33      0.54 o
   2   3   0        0.23        0.63      0.11 o
   3   3   0      589.55      583.00      4.88 o
   4   3   0      317.68      370.47      3.19 o
   5   3   0     1554.86     1551.18     15.98 o
   6   3   0      909.07      931.58      9.83 o
   7   3   0       11.31       10.45      0.56 o
   8   3   0       33.93       35.10      1.19 o
   9   3   0      292.98      293.83      3.57 o
  10   3   0       25.64       25.67      0.89 o
   0   4   0     2733.53     2990.87     34.31 o
   1   4   0       44.27       45.18      0.58 o
   2   4   0      469.97      468.31      4.00 o
   3   4   0       37.88       35.80      0.68 o
   4   4   0     1126.42     1168.11     11.15 o
   5   4   0     1222.30     1212.96     11.64 o
   6   4   0      553.98      516.45      6.32 o
   7   4   0      279.97      253.96      3.12 o
   8   4   0       75.43       73.94      1.65 o
   9   4   0        1.18        2.15      0.41 o
   1   5   0      130.46      130.31      1.45 o
   2   5   0        0.04       -0.13      0.21 o
   3   5   0      543.28      582.48      5.36 o
   4   5   0       19.89       17.95      1.25 o
   5   5   0      491.06      475.77      6.04 o
   6   5   0      101.32       95.30      1.70 o
   7   5   0       82.26       82.41      1.59 o
   8   5   0       30.46       26.26      0.89 o
   0   6   0        0.92        0.75      0.75 o
   1   6   0       32.26       25.20      0.68 o
   2   6   0       13.35       10.96      0.57 o
   3   6   0        3.15        1.72      0.39 o
   4   6   0      333.60      343.93      5.01 o
   5   6   0        0.88        1.35      0.41 o
   6   6   0       95.20       91.38      1.73 o
   1   7   0       85.93       87.67      1.66 o
   2   7   0       14.73       14.30      0.82 o
   3   7   0        3.67        4.86      0.79 o
   4   7   0        9.41        7.91      0.85 o
 -11   1   1       17.51       18.15      1.13 o
 -10   1   1        0.27        0.01      0.31 o
  -9   1   1        1.47        1.71      0.29 o
  -8   1   1       11.61        8.17      0.36 o
  -7   1   1      477.85      453.56      4.89 o
  -6   1   1        3.35        1.37      0.13 o
  -5   1   1      542.12      588.39      4.92 o
  -4   1   1     1038.32     1019.89      8.35 o
  -3   1   1      125.43      131.79      1.17 o
  -2   1   1     2004.90     2300.08     18.65 o
  -1   1   1     3104.60     3282.53     28.39 o
   0   1   1     1461.97     1566.38     13.62 o
   1   1   1       10.20       18.64      0.31 o
   2   1   1       30.27       24.70      0.29 o
   3   1   1      199.80      219.93      1.88 o
   4   1   1     2574.90     2608.78     21.12 o
   5   1   1      582.40      562.59      4.72 o
   6   1   1      263.90      290.20      2.55 o
   7   1   1       34.63       34.61      0.57 o
   8   1   1       65.87       61.62      0.84 o
   9   1   1        6.49        6.69      0.35 o
  10   1   1        7.25        6.84      0.59 o
  11   1   1       26.35       25.94      0.89 o
 -11   2   1       43.98       48.01      1.22 o
 -10   2   1       40.74       40.67      1.22 o
  -9   2   1        5.49        3.43      0.41 o
  -8   2   1       18.37       14.07      0.52 o
  -7   2   1      117.32      119.87      1.48 o
  -6   2   1       11.16        6.63      0.28 o
  -5   2   1      174.46      157.82      1.46 o
  -4   2   1       55.55       58.53      0.64 o
  -3   2   1      437.99      421.47      3.54 o
  -2   2   1      894.66      986.79      8.08 o
  -1   2   1     1658.76     1555.25     12.62 o
   0   2   1      576.95      590.37      5.22 o
   1   2   1      303.28      302.41      2.56 o
   2   2   1      909.13      992.76      8.12 o
   3   2   1      292.40      351.17      2.98 o
   4   2   1       37.16       28.99      0.43 o
   5   2   1       17.68       13.14      0.30 o
   6   2   1      631.41      632.90      8.81 o
   7   2   1       71.10       70.89      0.93 o
   8   2   1      119.03      105.79      1.54 o
   9   2   1       22.73       21.37      0.76 o
  10   2   1       82.50       96.46      1.84 o
  11   2   1        0.04       -0.19      0.37 o
 -10   3   1      101.62      110.49      1.94 o
  -9   3   1        2.20        2.00      0.36 o
  -8   3   1       30.54       26.28      0.94 o
  -7   3   1       77.17       75.28      1.29 o
  -6   3   1       61.29       56.97      0.88 o
  -5   3   1       21.73       20.66      0.51 o
  -4   3   1     1291.26     1266.76     10.40 o
  -3   3   1       37.62       39.22      0.50 o
  -2   3   1       35.34       38.07      0.47 o
  -1   3   1      680.71      699.40      5.79 o
   0   3   1     1703.58     1897.10     15.41 o
   1   3   1        2.80        2.59      0.14 o
   2   3   1      914.44      845.19      6.96 o
   3   3   1       16.15       23.24      0.34 o
   4   3   1      317.62      333.63      2.91 o
   5   3   1      174.42      172.89      3.38 o
   6   3   1       40.92       40.08      0.79 o
   7   3   1        6.87        6.07      0.39 o
   8   3   1      136.67      131.70      1.84 o
   9   3   1       17.61       15.82      0.62 o
  10   3   1       90.17       96.51      2.12 o
  -9   4   1       57.49       56.37      1.26 o
  -8   4   1       36.47       36.22      0.87 o
  -7   4   1        1.77        2.06      0.33 o
  -6   4   1       16.98       14.95      0.50 o
  -5   4   1       12.54        9.09      0.52 o
  -4   4   1       25.03       26.50      0.52 o
  -3   4   1       43.02       49.08      0.70 o
  -2   4   1      611.12      640.29      5.78 o
  -1   4   1      391.25      330.59      2.90 o
   0   4   1      393.16      398.52      3.67 o
   1   4   1       75.67      115.55      1.15 o
   2   4   1      370.52      359.22      3.12 o
   3   4   1      116.38      114.48      1.26 o
   4   4   1       21.10       21.16      0.46 o
   5   4   1      491.72      532.77      5.33 o
   6   4   1      856.12      831.91      8.97 o
   7   4   1       66.47       64.85      1.35 o
   8   4   1        0.41        0.84      0.39 o
   9   4   1       48.10       54.81      1.26 o
  -8   5   1       23.28       22.49      0.83 o
  -7   5   1       45.88       42.62      1.09 o
  -6   5   1        6.44        5.74      0.51 o
  -5   5   1        6.27        5.94      0.39 o
  -4   5   1       69.71       67.71      1.03 o
  -3   5   1      222.66      219.57      2.75 o
  -2   5   1     1103.29     1124.61     11.31 o
  -1   5   1      148.08      142.41      1.55 o
   0   5   1      319.44      326.42      2.93 o
   1   5   1        0.97        2.36      0.41 o
   2   5   1      342.86      347.46      3.60 o
   3   5   1       54.85       50.83      0.91 o
   4   5   1      647.50      638.29      6.36 o
   5   5   1       79.01       75.54      1.45 o
   6   5   1       22.55       22.94      1.05 o
   7   5   1        1.00        0.96      0.39 o
   8   5   1       58.60       54.97      1.31 o
  -6   6   1        6.29        6.30      0.53 o
  -5   6   1      162.66      171.18      2.64 o
  -4   6   1        0.22        0.54      0.33 o
  -3   6   1       92.41       96.41      1.61 o
  -2   6   1       92.75       89.43      1.72 o
  -1   6   1      194.08      204.66      2.90 o
   0   6   1        9.54        9.44      0.50 o
   1   6   1      317.03      314.26      3.69 o
   2   6   1        1.12        0.88      0.29 o
   3   6   1       19.17       17.20      0.65 o
   4   6   1       78.74       76.97      1.81 o
   5   6   1       60.72       62.76      1.35 o
   6   6   1        1.74        3.15      0.49 o
  -4   7   1       83.00       87.16      2.52 o
  -3   7   1        6.07        6.55      0.79 o
  -2   7   1       26.57       28.06      0.89 o
  -1   7   1      169.29      176.88      3.15 o
   0   7   1      323.84      351.33      4.69 o
   1   7   1        3.81        3.58      0.49 o
   2   7   1      147.87      157.72      2.88 o
   3   7   1       14.05       14.08      1.40 o
   4   7   1        0.17        0.47      0.84 o
 -11   0   2       30.32       28.56      1.25 o
 -10   0   2       56.88       64.71      1.51 o
  -9   0   2      595.39      588.44      8.36 o
  -8   0   2      197.65      181.53      7.98 o
  -7   0   2       42.72       35.05      0.90 o
  -6   0   2     1001.56     1102.04     12.83 o
  -5   0   2      709.51      774.73      9.05 o
  -4   0   2      286.04      225.47      2.75 o
  -3   0   2      112.59       94.96      1.37 o
  -2   0   2       15.58       13.72      0.26 o
  -1   0   2     1146.79     1090.63     31.92 o
   0   0   2     1245.31     1369.80     20.74 o
   1   0   2     8491.50     7389.82    206.98 o
   2   0   2    10346.18    11235.12    256.67 o
   3   0   2     2080.31     2230.03     25.53 o
   4   0   2      477.41      589.38      8.44 o
   5   0   2        1.15        0.15      0.14 o
   6   0   2       15.54       12.71      0.44 o
   7   0   2        2.09        2.51      0.27 o
   8   0   2      602.94      615.75      8.62 o
   9   0   2        0.55        0.06      0.32 o
  10   0   2      697.09      721.88     12.64 o
  11   0   2       86.70       82.54      2.53 o
 -11   1   2      410.61      441.77      5.79 o
 -10   1   2        3.77        4.22      0.38 o
  -9   1   2      555.34      564.02      6.25 o
  -8   1   2       22.41       19.35      0.60 o
  -7   1   2       10.53       10.82      0.36 o
  -6   1   2        7.61       10.30      0.30 o
  -5   1   2       15.04        6.89      0.21 o
  -4   1   2      718.26      714.79      6.32 o
  -3   1   2     2348.99     2086.48     19.34 o
  -2   1   2     4492.86     4642.77     70.96 o
  -1   1   2        6.44        9.34      0.18 o
   0   1   2      294.03      239.58      1.99 o
   1   1   2     4051.96     4407.24     35.72 o
   2   1   2     2861.77     2975.30     27.77 o
   3   1   2     1574.19     1396.47     11.35 o
   4   1   2       33.70       46.04      0.52 o
   5   1   2       79.48      104.35      1.10 o
   6   1   2      173.55      179.43      1.66 o
   7   1   2       59.10       63.80      0.83 o
   8   1   2      450.34      419.33      3.95 o
   9   1   2       91.90       90.88      1.42 o
  10   1   2      102.16      106.14      1.62 o
  11   1   2      157.10      159.16      2.92 o
 -11   2   2        2.98        3.37      0.47 o
 -10   2   2        8.05       11.38      0.63 o
  -9   2   2       17.58       14.05      0.73 o
  -8   2   2      383.34      407.43      4.20 o
  -7   2   2       33.20       30.15      0.61 o
  -6   2   2      564.22      490.77      9.13 o
  -5   2   2      357.18      322.37      2.80 o
  -4   2   2      672.86      807.99      6.66 o
  -3   2   2      603.53      605.79      5.04 o
  -2   2   2      169.12      101.49      1.11 o
  -1   2   2      819.59      918.04      7.50 o
   0   2   2     8906.32     9584.26    128.53 o
   1   2   2     1392.59     1527.57     12.40 o
   2   2   2      929.09      854.30      7.00 o
   3   2   2     2160.40     2233.01     18.11 o
   4   2   2       74.94       89.16      0.89 o
   5   2   2       20.25       29.57      0.49 o
   6   2   2      753.50      763.28      8.69 o
   7   2   2       13.53       13.24      0.40 o
   8   2   2      525.98      530.96      5.88 o
   9   2   2      164.76      156.30      2.19 o
  10   2   2      211.52      220.37      3.18 o
  11   2   2        0.46        0.80      0.41 o
 -10   3   2        4.00        4.33      0.47 o
  -9   3   2      225.94      213.57      3.11 o
  -8   3   2      140.03      137.89      1.72 o
  -7   3   2       37.65       37.43      0.71 o
  -6   3   2      636.34      635.31      6.28 o
  -5   3   2       25.00       18.12      0.48 o
  -4   3   2       80.93       80.25      1.32 o
  -3   3   2     3396.57     3442.74     35.79 o
  -2   3   2      844.22      955.95      7.88 o
  -1   3   2       77.54       51.59      0.59 o
   0   3   2      124.50      136.17      1.27 o
   1   3   2      173.42      140.70      1.30 o
   2   3   2       16.83       11.05      0.27 o
   3   3   2      174.57      128.76      1.23 o
   4   3   2      633.84      694.77      5.82 o
   5   3   2     1192.64     1249.54     14.21 o
   6   3   2       18.12       13.34      0.47 o
   7   3   2      287.37      324.96      3.79 o
   8   3   2      111.75       92.97      1.44 o
   9   3   2        2.92        3.73      0.45 o
  10   3   2       15.05       15.67      0.90 o
  -9   4   2        5.10        3.56      0.39 o
  -8   4   2      118.85      124.28      1.84 o
  -7   4   2       81.46       79.58      1.58 o
  -6   4   2       58.37       57.91      0.94 o
  -5   4   2       54.81       46.73      0.81 o
  -4   4   2      746.51      720.67      6.51 o
  -3   4   2        4.59        5.49      0.24 o
  -2   4   2      237.19      196.49      1.96 o
  -1   4   2        2.88        2.53      0.18 o
   0   4   2       33.52       31.44      0.50 o
   1   4   2      330.71      364.20      3.16 o
   2   4   2     1256.18     1268.39     10.43 o
   3   4   2       48.24       47.63      0.63 o
   4   4   2       97.99       98.64      1.76 o
   5   4   2      100.43      100.60      1.69 o
   6   4   2      224.02      220.81      3.12 o
   7   4   2        6.39        6.50      0.70 o
   8   4   2       56.08       51.37      1.19 o
   9   4   2       15.14       13.94      0.70 o
  -8   5   2       20.79       18.33      0.79 o
  -7   5   2      134.41      134.59      2.20 o
  -6   5   2        0.70        0.29      0.46 o
  -5   5   2      254.12      258.33      2.86 o
  -4   5   2        6.97        6.43      0.35 o
  -3   5   2      741.71      748.34      9.78 o
  -2   5   2       25.62       25.60      0.58 o
  -1   5   2      392.09      388.40      3.69 o
   0   5   2        4.87        5.13      0.29 o
   1   5   2        7.51        9.32      0.33 o
   2   5   2        5.35        8.02      0.45 o
   3   5   2        6.50        9.27      0.53 o
   4   5   2       51.18       46.64      1.04 o
   5   5   2       63.13       63.68      1.36 o
   6   5   2       71.94       65.90      1.33 o
   7   5   2       48.25       51.58      1.21 o
   8   5   2       40.30       38.41      1.07 o
  -6   6   2      123.73      127.89      2.20 o
  -5   6   2       32.75       29.57      0.93 o
  -4   6   2      201.21      206.58      2.66 o
  -3   6   2       49.16       45.34      1.10 o
  -2   6   2       39.87       37.86      0.85 o
  -1   6   2       14.96       11.08      0.86 o
   0   6   2       18.76       21.25      0.65 o
   1   6   2        1.58        1.42      0.33 o
   2   6   2       85.38       82.56      1.36 o
   3   6   2       85.70       84.44      1.41 o
   4   6   2       18.92       17.45      0.72 o
   5   6   2        8.74        8.02      0.56 o
   6   6   2       65.44       70.73      1.52 o
  -4   7   2       25.68       25.32      1.08 o
  -3   7   2       42.31       46.65      1.64 o
  -2   7   2        3.08        3.34      0.54 o
  -1   7   2       23.28       21.52      0.89 o
   0   7   2       52.69       55.22      1.31 o
   1   7   2        0.29        0.65      0.46 o
   2   7   2        7.78        5.53      0.79 o
   3   7   2        3.78        4.89      0.79 o
 -11   1   3        3.02        3.32      0.42 o
 -10   1   3        1.67        3.18      0.36 o
  -9   1   3        0.31        0.23      0.29 o
  -8   1   3       64.53       64.52      0.97 o
  -7   1   3       29.06       29.66      0.54 o
  -6   1   3        5.82        2.16      0.20 o
  -5   1   3      677.22      684.01      6.09 o
  -4   1   3     2802.71     2868.51     24.83 o
  -3   1   3     1662.43     1821.29     19.34 o
  -2   1   3     3996.46     4143.68     44.15 o
  -1   1   3      243.52      224.45      2.18 o
   0   1   3      542.98      556.96      4.58 o
   1   1   3      126.56      120.74      1.13 o
   2   1   3     1109.07     1077.89      8.79 o
   3   1   3     1142.73     1118.87      9.14 o
   4   1   3     2552.43     2792.59     22.61 o
   5   1   3      156.91      210.73      1.88 o
   6   1   3       54.54       51.37      0.63 o
   7   1   3      443.27      419.27      3.64 o
   8   1   3        1.48        2.80      0.31 o
   9   1   3       12.70       13.72      0.55 o
  10   1   3       71.56       67.86      1.30 o
  11   1   3       43.39       47.77      1.37 o
 -11   2   3       14.87       16.09      0.75 o
 -10   2   3        8.69        9.02      0.50 o
  -9   2   3       15.06       14.08      0.55 o
  -8   2   3        6.31        6.85      0.39 o
  -7   2   3       10.82       12.10      0.40 o
  -6   2   3        7.08        7.08      0.45 o
  -5   2   3     1102.58     1174.81     10.34 o
  -4   2   3       24.52       16.37      0.28 o
  -3   2   3     2432.85     2540.11     23.58 o
  -2   2   3       96.28       73.46      0.78 o
  -1   2   3      452.56      447.30      3.98 o
   0   2   3       34.78       32.69      0.45 o
   1   2   3     2132.42     2224.09     20.85 o
   2   2   3      949.48     1070.65      8.74 o
   3   2   3        6.65        3.92      0.16 o
   4   2   3     1972.27     2114.96     17.18 o
   5   2   3        1.74        3.13      0.42 o
   6   2   3     1502.85     1545.03     12.66 o
   7   2   3       22.98       21.42      0.73 o
   8   2   3        5.93        6.10      0.46 o
   9   2   3      221.72      232.34      2.88 o
  10   2   3       38.01       37.95      1.00 o
  11   2   3        2.25        2.57      0.41 o
 -10   3   3        0.70        1.91      0.68 o
  -9   3   3        0.34       -0.17      0.33 o
  -8   3   3        0.35       -0.16      0.25 o
  -7   3   3      321.67      316.92      3.37 o
  -6   3   3       82.50       90.10      2.00 o
  -5   3   3      401.00      379.04      3.85 o
  -4   3   3        0.13       -0.02      0.15 o
  -3   3   3       55.84       34.34      0.74 o
  -2   3   3      704.70      793.96      6.58 o
  -1   3   3     2087.60     2189.73     18.99 o
   0   3   3       43.07       53.38      0.62 o
   1   3   3     2484.61     2628.20     21.30 o
   2   3   3      593.26      630.45      5.25 o
   3   3   3      352.28      383.44      3.29 o
   4   3   3      104.22       85.18      0.98 o
   5   3   3      125.67      116.19      1.35 o
   6   3   3       40.65       36.79      0.67 o
   7   3   3       20.06       17.37      0.59 o
   8   3   3       59.31       59.61      1.26 o
   9   3   3       70.28       71.41      1.51 o
  10   3   3       51.77       56.46      2.04 o
  -9   4   3       44.25       42.48      0.96 o
  -8   4   3      103.00      102.93      1.62 o
  -7   4   3      126.73      128.57      1.67 o
  -6   4   3      112.01      108.43      1.44 o
  -5   4   3      368.38      381.92      3.95 o
  -4   4   3        0.96        1.09      0.26 o
  -3   4   3      668.41      701.02      9.43 o
  -2   4   3       12.98        7.98      0.29 o
  -1   4   3      241.14      245.51      2.21 o
   0   4   3      354.09      371.94      3.22 o
   1   4   3      436.68      468.04      4.27 o
   2   4   3       63.48       53.31      0.66 o
   3   4   3      105.65      114.16      1.17 o
   4   4   3       89.33       90.03      1.17 o
   5   4   3       76.64       70.56      1.15 o
   6   4   3       90.66       76.94      1.43 o
   7   4   3      301.72      302.79      4.10 o
   8   4   3      117.51      115.50      2.01 o
   9   4   3       19.16       18.61      0.77 o
  -8   5   3        2.47        2.96      0.51 o
  -7   5   3        0.01       -0.17      0.36 o
  -6   5   3       39.16       39.12      0.81 o
  -5   5   3       69.22       66.01      1.04 o
  -4   5   3      149.18      145.01      1.78 o
  -3   5   3       11.64       13.43      0.51 o
  -2   5   3       72.41       64.10      0.89 o
  -1   5   3      230.34      221.25      2.44 o
   0   5   3      225.55      232.03      3.50 o
   1   5   3        0.27        1.14      0.23 o
   2   5   3       92.33       94.29      1.37 o
   3   5   3        0.69       -0.58      0.39 o
   4   5   3       10.68       11.28      0.48 o
   5   5   3       33.19       30.08      1.01 o
   6   5   3        7.32        7.85      0.53 o
   7   5   3        2.21        1.84      0.39 o
   8   5   3       14.36       12.70      0.70 o
  -6   6   3        7.38        9.27      0.60 o
  -5   6   3       70.84       76.45      1.75 o
  -4   6   3       12.98       12.10      0.72 o
  -3   6   3      228.36      228.21      3.26 o
  -2   6   3        9.53        6.82      0.39 o
  -1   6   3      923.64      969.57      9.44 o
   0   6   3      355.63      353.65      4.11 o
   1   6   3      273.07      268.17      3.24 o
   2   6   3        6.54        5.08      0.47 o
   3   6   3      149.56      151.58      2.68 o
   4   6   3       59.89       60.32      1.81 o
   5   6   3       64.71       62.89      1.68 o
   6   6   3      155.35      157.58      2.55 o
  -3   7   3        4.75        4.64      0.57 o
  -2   7   3       87.06       84.67      3.46 o
  -1   7   3        0.33        0.61      0.37 o
   0   7   3        7.21        6.92      0.56 o
   1   7   3       10.40       12.68      0.76 o
   2   7   3       97.82      106.12      1.89 o
   3   7   3       27.28       26.20      1.07 o
 -11   0   4       67.30       63.50      1.85 o
 -10   0   4       35.97       37.31      1.08 o
  -9   0   4       18.61       14.62      0.71 o
  -8   0   4     1024.97     1088.17     14.83 o
  -7   0   4      345.43      350.19      8.11 o
  -6   0   4     2371.96     2353.63     27.06 o
  -5   0   4      261.14      276.04      3.38 o
  -4   0   4      376.67      359.15      4.31 o
  -3   0   4       47.36       31.75      0.78 o
  -2   0   4     7276.70     7418.97    180.84 o
   0   0   4     8072.22     7731.44    125.90 o
   1   0   4      839.86      807.14      9.34 o
   2   0   4     8001.76     7652.97    206.44 o
   3   0   4      112.82      125.53      1.62 o
   4   0   4       24.27       35.84      0.63 o
   5   0   4     1430.46     1568.68     18.08 o
   6   0   4       28.87       37.32      0.77 o
   7   0   4       13.97       16.45      0.73 o
   8   0   4      310.41      336.38      4.24 o
   9   0   4       83.43       77.44      1.99 o
  10   0   4       16.54       17.05      2.62 o
  11   0   4        6.22        5.06      0.66 o
 -11   1   4      204.31      221.88      2.90 o
 -10   1   4       52.98       48.74      0.99 o
  -9   1   4      617.35      625.78      6.88 o
  -8   1   4      270.38      227.84      2.75 o
  -7   1   4      842.84      843.66      9.50 o
  -6   1   4      138.98      146.20      1.52 o
  -5   1   4       30.93       16.90      0.42 o
  -4   1   4      152.28      141.15      1.40 o
  -3   1   4     5218.25     5347.85     63.50 o
  -2   1   4      980.10      966.97      8.56 o
  -1   1   4    45213.30    35609.29    820.08 o
   0   1   4     1697.87     1586.81     12.93 o
   1   1   4     5580.74     5879.26     50.83 o
   2   1   4      948.89      877.35      7.69 o
   3   1   4     1602.98     1477.55     12.01 o
   4   1   4      447.12      517.15      4.33 o
   5   1   4     1313.39     1325.66     10.85 o
   6   1   4       26.83       38.07      0.57 o
   7   1   4      837.34      921.74      7.68 o
   8   1   4      368.88      351.28      3.65 o
   9   1   4      267.52      281.23      3.39 o
  10   1   4      250.77      255.92      3.58 o
  11   1   4       52.03       55.03      1.44 o
 -11   2   4        0.79        1.37      0.41 o
 -10   2   4       81.62       85.17      1.41 o
  -9   2   4        2.55        1.82      0.33 o
  -8   2   4       53.75       51.54      1.17 o
  -7   2   4        9.00        5.79      0.32 o
  -6   2   4      589.70      587.11      6.33 o
  -5   2   4      353.60      405.34      3.73 o
  -4   2   4      374.87      398.35      3.64 o
  -3   2   4      314.74      376.41      3.42 o
  -2   2   4      469.51      386.01      3.48 o
  -1   2   4      196.37      204.77      1.90 o
   0   2   4       30.73       16.80      0.35 o
   1   2   4      688.21      731.25      6.02 o
   2   2   4     3561.94     3827.08     30.93 o
   3   2   4        1.45        4.23      0.17 o
   4   2   4     1934.84     2002.10     16.27 o
   5   2   4      350.50      354.90      3.09 o
   6   2   4       74.46       63.24      0.83 o
   7   2   4       15.98       21.29      0.82 o
   8   2   4      678.54      688.98      6.84 o
   9   2   4      430.69      435.20      4.97 o
  10   2   4       55.67       64.99      1.35 o
  11   2   4       62.32       64.43      2.05 o
 -10   3   4        8.21       10.20      0.60 o
  -9   3   4      148.95      139.89      2.01 o
  -8   3   4      153.53      127.31      1.62 o
  -7   3   4      735.29      745.25      7.34 o
  -6   3   4        1.15        2.61      0.27 o
  -5   3   4      419.71      428.90      4.74 o
  -4   3   4        0.17        0.56      0.28 o
  -3   3   4     1904.55     1885.75     16.42 o
  -2   3   4       12.95       24.14      0.41 o
  -1   3   4     2163.13     2246.16     18.24 o
   0   3   4       41.02       51.42      0.58 o
   1   3   4      406.37      374.91      3.40 o
   2   3   4      108.86      110.99      1.08 o
   3   3   4      572.46      616.13      5.15 o
   4   3   4      453.30      500.57      4.25 o
   5   3   4      310.95      271.06      2.85 o
   6   3   4       23.39       17.52      0.43 o
   7   3   4      701.54      692.37      8.45 o
   8   3   4      490.28      447.82      7.13 o
   9   3   4       90.46       95.08      1.73 o
  10   3   4      126.93      132.16      2.24 o
  -9   4   4        0.13        0.08      0.32 o
  -8   4   4       28.45       29.27      0.85 o
  -7   4   4      207.42      209.41      2.42 o
  -6   4   4     1435.26     1390.26     13.36 o
  -5   4   4       63.62       66.47      1.02 o
  -4   4   4      601.36      617.32      6.12 o
  -3   4   4      336.41      302.21      3.20 o
  -2   4   4      537.91      554.05      5.36 o
  -1   4   4      704.70      756.41      7.33 o
   0   4   4      816.93      790.69      6.58 o
   1   4   4       35.98       40.94      0.55 o
   2   4   4      219.18      203.60      3.01 o
   3   4   4        0.09        0.28      0.16 o
   4   4   4       55.32       52.94      1.06 o
   5   4   4      791.38      779.18      8.40 o
   6   4   4        8.65        9.12      0.53 o
   7   4   4      276.76      284.70      3.91 o
   8   4   4       52.54       50.05      1.19 o
   9   4   4        0.03       -0.01      0.36 o
  -8   5   4       14.38       20.58      0.79 o
  -7   5   4       11.57        7.62      0.46 o
  -6   5   4       16.64       17.16      0.57 o
  -5   5   4      480.78      477.80      5.03 o
  -4   5   4       21.38       18.12      0.56 o
  -3   5   4     1183.11     1175.08     11.34 o
  -2   5   4       85.71       85.50      1.09 o
  -1   5   4      322.55      328.99      3.45 o
   0   5   4      205.47      186.81      2.12 o
   1   5   4        5.90        5.25      0.28 o
   2   5   4        1.09        1.17      0.26 o
   3   5   4     1231.38     1285.43     13.55 o
   4   5   4      644.70      644.92      7.08 o
   5   5   4      174.10      163.10      2.48 o
   6   5   4       74.67       66.03      1.35 o
   7   5   4       19.45       21.42      0.81 o
   8   5   4        1.21        2.52      0.47 o
  -6   6   4       23.07       21.87      1.11 o
  -5   6   4        7.28        8.21      0.84 o
  -4   6   4      132.54      136.95      1.96 o
  -3   6   4        1.40        1.50      0.35 o
  -2   6   4      346.30      349.45      3.71 o
  -1   6   4       57.74       52.24      0.92 o
   0   6   4        6.07        6.11      0.49 o
   1   6   4       73.65       75.04      1.26 o
   2   6   4      340.40      348.53      4.62 o
   3   6   4        4.04        2.52      0.46 o
   4   6   4      304.66      321.85      4.36 o
   5   6   4       73.96       71.70      1.47 o
   6   6   4       47.04       51.69      1.28 o
  -3   7   4       22.07       23.82      0.84 o
  -2   7   4        0.02       -0.12      0.43 o
  -1   7   4       22.00       23.43      0.84 o
   0   7   4       10.46        8.64      0.80 o
   1   7   4        1.92        2.95      0.50 o
   2   7   4        0.80        1.16      0.44 o
   3   7   4       31.85       35.56      1.05 o
 -11   1   5        6.81        7.03      0.65 o
 -10   1   5       12.26       11.49      0.53 o
  -9   1   5      116.48      108.83      1.62 o
  -8   1   5      154.01      158.64      2.08 o
  -7   1   5       10.73       11.18      0.49 o
  -6   1   5        0.42        2.46      0.22 o
  -5   1   5      646.51      628.91      5.64 o
  -4   1   5      831.64      899.84      7.93 o
  -3   1   5      476.05      514.40      4.96 o
  -2   1   5    26442.38    21996.82    503.63 o
  -1   1   5     6646.01     7160.44    110.56 o
   0   1   5       10.10        9.36      0.19 o
   1   1   5     1527.35     1455.25     13.29 o
   2   1   5     1758.04     1942.18     18.75 o
   3   1   5       71.32       75.45      0.75 o
   4   1   5       74.47       63.66      0.68 o
   5   1   5     1344.97     1467.65     12.00 o
   6   1   5       79.17       75.97      0.84 o
   7   1   5        0.02        0.20      0.21 o
   8   1   5      299.86      301.80      3.52 o
   9   1   5      134.32      147.12      1.81 o
  10   1   5       45.86       39.96      1.03 o
  11   1   5       33.13       30.40      1.07 o
 -11   2   5        0.01        0.09      0.39 o
 -10   2   5        0.02       -0.29      0.31 o
  -9   2   5        0.05        0.89      0.55 o
  -8   2   5      292.13      309.49      3.66 o
  -7   2   5       68.84       63.38      0.95 o
  -6   2   5       16.88       12.28      0.40 o
  -5   2   5     1220.29     1266.65     12.05 o
  -4   2   5        1.12        2.01      0.19 o
  -3   2   5     2711.59     2730.57     23.78 o
  -2   2   5      564.95      568.54      5.45 o
  -1   2   5      710.58      663.06      5.48 o
   0   2   5       48.12       33.92      0.51 o
   1   2   5      402.03      437.90      3.94 o
   2   2   5     2019.46     2014.20     19.52 o
   3   2   5      310.27      310.14      2.66 o
   4   2   5      472.80      500.38      4.21 o
   5   2   5      132.95      133.82      1.41 o
   6   2   5      176.21      165.18      1.71 o
   7   2   5        6.76        6.50      0.31 o
   8   2   5        0.32        0.54      0.29 o
   9   2   5        7.71       11.46      0.65 o
  10   2   5       10.78       12.80      1.21 o
 -10   3   5       23.45       27.92      0.89 o
  -9   3   5       90.98       90.71      1.47 o
  -8   3   5      185.50      171.75      2.06 o
  -7   3   5       93.80       87.89      1.25 o
  -6   3   5       75.92       74.92      1.08 o
  -5   3   5      311.43      304.79      3.81 o
  -4   3   5      764.82      735.34      7.15 o
  -3   3   5     1158.67     1288.80     11.31 o
  -2   3   5       85.28       63.01      0.76 o
  -1   3   5      342.41      326.82      2.81 o
   0   3   5        0.43        3.90      0.24 o
   1   3   5     1014.67     1108.53      9.10 o
   2   3   5      152.38      194.25      1.87 o
   3   3   5      895.80      958.29      7.93 o
   4   3   5      102.77      107.33      1.17 o
   5   3   5       17.87       16.01      0.49 o
   6   3   5      195.29      188.64      2.33 o
   7   3   5      509.12      469.52      5.94 o
   8   3   5        5.37        4.09      0.41 o
   9   3   5        0.32        0.47      0.39 o
  10   3   5      106.91      111.36      1.96 o
  -9   4   5        0.87        1.29      0.37 o
  -8   4   5        0.58        0.88      0.26 o
  -7   4   5        3.94        4.88      0.33 o
  -6   4   5       19.59       21.15      0.59 o
  -5   4   5       80.62       85.66      1.18 o
  -4   4   5      101.84       97.82      1.30 o
  -3   4   5      652.03      668.27      6.89 o
  -2   4   5       31.14       26.92      0.50 o
  -1   4   5       27.31       17.12      0.44 o
   0   4   5      169.71      179.53      1.69 o
   1   4   5      302.87      300.93      3.09 o
   2   4   5      246.87      215.39      2.54 o
   3   4   5      237.39      219.48      2.58 o
   4   4   5      123.91      129.79      1.58 o
   5   4   5       22.14       23.65      0.74 o
   6   4   5       30.66       28.42      0.84 o
   7   4   5      345.61      335.15      4.48 o
   8   4   5      115.33      113.25      2.46 o
   9   4   5      130.51      139.45      2.32 o
  -8   5   5       63.02       73.95      1.41 o
  -7   5   5       18.38       16.95      0.58 o
  -6   5   5       61.54       66.57      1.09 o
  -5   5   5      114.79      120.41      1.58 o
  -4   5   5      190.25      201.24      2.53 o
  -3   5   5      309.74      306.40      3.59 o
  -2   5   5      729.98      778.60      7.64 o
  -1   5   5       27.75       28.96      0.70 o
   0   5   5       82.04       69.64      1.02 o
   1   5   5        9.83        9.40      0.44 o
   2   5   5       83.21       85.09      1.32 o
   3   5   5      362.97      349.73      4.03 o
   4   5   5        0.44        0.63      0.42 o
   5   5   5      320.92      306.61      4.77 o
   6   5   5        1.57        1.65      0.39 o
   7   5   5       14.73       11.84      0.64 o
   8   5   5        0.27       -0.07      0.36 o
  -6   6   5        4.96        6.77      0.65 o
  -5   6   5      120.71      135.52      2.24 o
  -4   6   5        0.93        0.76      0.32 o
  -3   6   5       22.73       24.67      0.73 o
  -2   6   5       80.44       78.10      1.20 o
  -1   6   5      328.08      335.30      3.60 o
   0   6   5        9.08        8.86      0.43 o
   1   6   5      396.02      399.01      5.18 o
   2   6   5       81.31       80.72      1.54 o
   3   6   5        0.51        0.62      0.39 o
   4   6   5        9.11       10.64      0.53 o
   5   6   5       13.25       14.07      0.70 o
   6   6   5       13.19       13.12      0.70 o
  -3   7   5       10.63       11.64      0.77 o
  -2   7   5       19.54       20.40      0.97 o
  -1   7   5        2.31        1.22      0.46 o
   0   7   5        5.84        5.00      0.49 o
   1   7   5        0.03       -0.05      0.37 o
   2   7   5       89.46       99.13      1.85 o
   3   7   5       51.07       51.42      1.28 o
 -11   0   6        3.07        2.94      0.66 o
 -10   0   6      185.48      182.41      3.84 o
  -9   0   6        3.61        2.60      0.43 o
  -8   0   6      356.62      365.27      5.35 o
  -7   0   6        2.97        3.91      0.44 o
  -6   0   6     1921.55     1858.53     24.84 o
  -5   0   6       54.59       69.71      1.30 o
  -4   0   6     2831.89     2993.24     47.47 o
  -3   0   6        1.23        0.37      0.15 o
  -2   0   6       39.38       34.71      0.56 o
  -1   0   6     1035.68      969.62     13.22 o
   0   0   6      125.87      117.06      1.48 o
   1   0   6     6631.48     7074.35     81.55 o
   2   0   6     5594.77     5535.54    118.18 o
   3   0   6     6425.12     7160.61    167.30 o
   4   0   6       62.42       59.98      0.93 o
   5   0   6      388.28      366.39      4.44 o
   6   0   6        4.61        8.06      0.38 o
   7   0   6       22.52       21.64      0.84 o
   8   0   6      242.97      234.58      3.64 o
   9   0   6      161.41      169.75      4.22 o
  10   0   6       20.71       20.69      1.06 o
  11   0   6        1.60        1.77      0.58 o
 -11   1   6       11.40       12.84      0.62 o
 -10   1   6       15.28       14.53      0.68 o
  -9   1   6      240.03      236.01      2.93 o
  -8   1   6        2.72        4.22      0.36 o
  -7   1   6      136.73      124.46      1.83 o
  -6   1   6      111.82      100.81      2.04 o
  -5   1   6       57.12       29.62      0.48 o
  -4   1   6      721.42      765.22      6.78 o
  -3   1   6       62.01       85.22      0.82 o
  -2   1   6     3305.19     3345.94     28.48 o
  -1   1   6     3715.95     3923.32     41.75 o
   0   1   6     1299.44     1459.57     11.85 o
   1   1   6       25.53       13.05      0.23 o
   2   1   6     1554.94     1467.37     12.78 o
   3   1   6      236.00      293.34      2.69 o
   4   1   6      242.61      178.59      1.61 o
   5   1   6     1704.91     1740.52     14.20 o
   6   1   6       24.64       25.53      0.64 o
   7   1   6      445.48      468.98      4.36 o
   8   1   6      255.11      254.90      2.78 o
   9   1   6      684.45      684.24      7.51 o
  10   1   6       14.63       13.26      0.60 o
  11   1   6      117.80      117.04      2.04 o
 -10   2   6      162.98      159.09      2.23 o
  -9   2   6      523.02      527.98      5.95 o
  -8   2   6        0.95        1.42      0.33 o
  -7   2   6       97.39       87.38      1.18 o
  -6   2   6      656.56      605.04      6.54 o
  -5   2   6      166.04      195.14      2.12 o
  -4   2   6      236.49      209.62      2.22 o
  -3   2   6     1523.67     1612.97     14.06 o
  -2   2   6     2054.84     2574.19     28.83 o
  -1   2   6        6.82       11.02      0.38 o
   0   2   6     2966.11     3005.78     24.55 o
   1   2   6      658.83      613.44      5.43 o
   2   2   6      169.66      125.47      1.25 o
   3   2   6     1442.50     1644.03     14.37 o
   4   2   6      476.00      509.98      4.30 o
   5   2   6      381.66      328.15      3.08 o
   6   2   6      601.02      597.61      5.47 o
   7   2   6      431.39      437.41      4.45 o
   8   2   6      485.82      479.34      4.91 o
   9   2   6       29.21       28.25      0.73 o
  10   2   6      339.19      340.04      6.56 o
 -10   3   6       11.92       12.27      0.59 o
  -9   3   6       26.33       28.83      0.92 o
  -8   3   6       60.82       63.82      1.15 o
  -7   3   6        1.83        1.89      0.27 o
  -6   3   6        3.29        4.00      0.32 o
  -5   3   6       97.47       77.91      1.09 o
  -4   3   6      138.85      141.60      1.78 o
  -3   3   6      291.29      255.69      3.30 o
  -2   3   6        5.09        3.77      0.20 o
  -1   3   6      415.54      433.05      3.67 o
   0   3   6      430.33      536.43      4.52 o
   1   3   6      256.21      238.94      2.28 o
   2   3   6       43.26       45.43      0.55 o
   3   3   6      695.17      708.03      6.33 o
   4   3   6      143.42      135.17      2.87 o
   5   3   6      478.74      467.70      5.13 o
   6   3   6        6.13        5.16      0.33 o
   7   3   6      349.38      349.88      5.38 o
   8   3   6        0.63        1.36      0.37 o
   9   3   6      200.36      194.64      2.90 o
  10   3   6       77.68       81.71      1.86 o
  -9   4   6        0.65        0.25      0.32 o
  -8   4   6        9.61       10.65      0.47 o
  -7   4   6       32.67       27.60      0.66 o
  -6   4   6      101.87       93.09      1.31 o
  -5   4   6        5.44        5.41      0.33 o
  -4   4   6     1738.50     1790.54     17.00 o
  -3   4   6       57.27       56.94      0.79 o
  -2   4   6     1274.08     1278.02     12.16 o
  -1   4   6      176.34      177.24      2.30 o
   0   4   6       11.73       14.22      0.37 o
   1   4   6       70.38       65.20      0.84 o
   2   4   6       14.29       15.63      0.43 o
   3   4   6        7.87       10.91      0.41 o
   4   4   6      329.27      361.00      3.86 o
   5   4   6      137.95      127.34      3.25 o
   6   4   6       13.08       15.01      0.62 o
   7   4   6      152.01      141.35      2.27 o
   8   4   6        0.86        0.87      0.36 o
   9   4   6       15.98       14.01      0.72 o
  -8   5   6       43.07       46.38      1.05 o
  -7   5   6       57.52       56.04      1.00 o
  -6   5   6        5.44        5.54      0.37 o
  -5   5   6      235.47      237.80      2.69 o
  -4   5   6      139.35      129.72      2.07 o
  -3   5   6       13.91       16.69      0.60 o
  -2   5   6        0.35       -0.02      0.27 o
  -1   5   6      463.60      518.07      5.20 o
   0   5   6       49.29       49.95      0.83 o
   1   5   6       62.19       59.32      1.65 o
   2   5   6        9.07        8.16      0.39 o
   3   5   6      143.54      134.01      2.80 o
   4   5   6      375.48      389.98      4.52 o
   5   5   6      113.77      118.70      1.76 o
   6   5   6       61.74       62.16      1.33 o
   7   5   6       14.50       14.87      0.72 o
   8   5   6       17.98       15.88      0.74 o
  -6   6   6       16.91       11.68      0.61 o
  -5   6   6       36.66       38.57      1.06 o
  -4   6   6        2.33        3.48      0.40 o
  -3   6   6        6.34        4.64      0.40 o
  -2   6   6      114.09      129.48      1.86 o
  -1   6   6        0.05        0.23      0.27 o
   0   6   6       52.31       51.60      1.72 o
   1   6   6        0.01        0.10      0.34 o
   2   6   6       86.48       79.56      1.54 o
   3   6   6      293.01      296.61      4.05 o
   4   6   6       77.12       84.65      1.61 o
   5   6   6        6.22        7.05      0.65 o
   6   6   6       47.66       53.73      1.31 o
  -3   7   6        1.21        1.52      0.41 o
  -2   7   6        2.32        4.01      0.45 o
  -1   7   6       10.51       13.28      0.79 o
   0   7   6        1.44        1.76      0.44 o
   1   7   6       83.94       98.75      1.85 o
   2   7   6        3.46        4.06      0.53 o
   3   7   6       54.87       62.89      1.42 o
 -11   1   7        8.42        9.40      0.59 o
 -10   1   7        9.74       10.17      1.39 o
  -9   1   7       54.13       57.36      1.51 o
  -8   1   7       55.56       48.55      0.94 o
  -7   1   7      120.67      126.08      1.69 o
  -6   1   7      368.39      367.06      5.09 o
  -5   1   7       26.83       33.90      0.54 o
  -4   1   7      328.33      312.23      2.90 o
  -3   1   7      300.97      282.57      2.44 o
  -2   1   7       43.03       48.32      0.57 o
  -1   1   7        1.65        4.63      0.19 o
   0   1   7       76.23       65.64      0.74 o
   1   1   7      996.38     1003.68      8.22 o
   2   1   7       98.59      130.13      1.39 o
   3   1   7      186.34      215.58      2.05 o
   4   1   7      126.55      114.79      1.19 o
   5   1   7       20.04       23.30      0.43 o
   6   1   7        0.03        0.19      0.24 o
   7   1   7      292.86      281.20      2.74 o
   8   1   7       36.36       27.80      0.70 o
   9   1   7      150.26      140.49      1.92 o
  10   1   7        0.34        0.83      0.35 o
  11   1   7       17.87       16.33      0.86 o
 -10   2   7       14.58       14.43      0.62 o
  -9   2   7        3.75        3.08      0.40 o
  -8   2   7      136.89      134.53      1.89 o
  -7   2   7        4.17        4.86      0.33 o
  -6   2   7        0.89        1.24      0.33 o
  -5   2   7       34.61       31.62      0.60 o
  -4   2   7      337.45      306.64      3.13 o
  -3   2   7       11.95        3.94      0.26 o
  -2   2   7       12.65       10.77      0.26 o
  -1   2   7       28.39       29.81      0.38 o
   0   2   7       41.44       33.41      0.41 o
   1   2   7       62.59       46.01      0.56 o
   2   2   7       49.91       69.53      0.77 o
   3   2   7     1323.16     1538.57     13.47 o
   4   2   7      173.97      213.11      2.08 o
   5   2   7       46.31       55.47      0.74 o
   6   2   7      165.08      150.58      1.61 o
   7   2   7       77.27       71.29      1.55 o
   8   2   7      251.39      267.05      3.88 o
   9   2   7        5.52        4.72      0.48 o
  10   2   7       10.21       15.24      0.79 o
 -10   3   7       12.58       14.62      0.63 o
  -9   3   7        1.69        1.16      0.33 o
  -8   3   7       51.12       55.81      1.07 o
  -7   3   7       69.38       61.49      1.01 o
  -6   3   7       13.76       12.34      0.44 o
  -5   3   7       93.68       83.83      1.12 o
  -4   3   7      339.97      362.62      5.07 o
  -3   3   7      165.61      189.56      1.89 o
  -2   3   7     2930.15     3110.66     26.93 o
  -1   3   7       53.00       52.67      0.64 o
   0   3   7        0.09        0.89      0.34 o
   1   3   7      524.17      587.70      5.28 o
   2   3   7      261.92      298.59      2.82 o
   3   3   7        5.74        7.39      0.64 o
   4   3   7      533.80      500.19      5.47 o
   5   3   7      654.23      654.74      7.06 o
   6   3   7      346.95      345.62      3.61 o
   7   3   7       19.09       17.20      0.62 o
   8   3   7       34.76       25.97      0.79 o
   9   3   7        9.10        8.25      0.53 o
  10   3   7        1.02        1.67      0.41 o
  -9   4   7       23.57       22.83      0.73 o
  -8   4   7       11.18       12.82      0.58 o
  -7   4   7        0.50        0.70      0.27 o
  -6   4   7       46.41       43.82      0.81 o
  -5   4   7       26.51       30.06      0.81 o
  -4   4   7       16.43       15.66      0.56 o
  -3   4   7       15.13       14.17      0.53 o
  -2   4   7       52.39       52.60      0.74 o
  -1   4   7      325.18      335.81      4.28 o
   0   4   7       36.08       38.32      0.89 o
   1   4   7      434.33      436.61      4.04 o
   2   4   7      345.78      389.08      3.96 o
   3   4   7      349.69      351.00      3.96 o
   4   4   7        6.74        8.06      0.39 o
   5   4   7        0.69        0.87      0.34 o
   6   4   7        9.99        9.98      0.48 o
   7   4   7       85.98       82.24      1.57 o
   8   4   7       32.57       32.13      0.96 o
   9   4   7      102.97      110.02      1.99 o
  -8   5   7        4.59        7.31      0.45 o
  -7   5   7        8.36        5.07      0.40 o
  -6   5   7       25.14       30.27      0.78 o
  -5   5   7        1.23        1.37      0.32 o
  -4   5   7      703.59      686.45      7.52 o
  -3   5   7       78.28       68.86      1.17 o
  -2   5   7      659.04      683.50      6.76 o
  -1   5   7       14.67       15.50      0.67 o
   0   5   7      255.96      249.85      2.73 o
   1   5   7        7.11        6.61      0.40 o
   2   5   7      174.51      165.52      2.16 o
   3   5   7       83.28       80.17      1.17 o
   4   5   7      149.67      145.53      2.03 o
   5   5   7       63.72       57.99      1.73 o
   6   5   7       88.40       87.59      1.66 o
   7   5   7       50.69       45.71      1.17 o
   8   5   7       12.42       12.63      0.71 o
  -6   6   7       64.24       66.39      1.29 o
  -5   6   7       41.79       49.03      1.05 o
  -4   6   7        1.40        1.09      0.33 o
  -3   6   7       68.75       67.03      1.35 o
  -2   6   7        2.26        1.63      0.31 o
  -1   6   7       18.32       19.02      0.67 o
   0   6   7       17.84       15.22      0.58 o
   1   6   7       43.07       47.86      1.54 o
   2   6   7       38.77       34.75      0.96 o
   3   6   7        5.07        6.03      0.51 o
   4   6   7       28.21       27.68      0.86 o
   5   6   7        4.92        3.55      0.62 o
   6   6   7        4.13        5.03      0.51 o
  -2   7   7      145.74      161.94      2.57 o
  -1   7   7       16.38       12.53      1.50 o
   0   7   7       63.34       63.45      1.40 o
   1   7   7       12.29       10.06      0.65 o
   2   7   7        5.98        7.39      0.62 o
 -11   0   8        0.60        0.56      0.53 o
 -10   0   8      134.34      129.70      3.05 o
  -9   0   8        0.79        2.36      0.53 o
  -8   0   8      509.06      492.19      7.09 o
  -7   0   8       38.15       36.53      0.97 o
  -6   0   8     2517.24     2530.31     33.66 o
  -5   0   8      257.34      261.38      3.28 o
  -4   0   8      703.37      644.61      7.60 o
  -3   0   8      931.78     1017.09     11.82 o
  -2   0   8     3029.07     2712.05     33.07 o
  -1   0   8      253.76      207.47      2.54 o
   0   0   8     5045.09     5416.33     79.98 o
   1   0   8     5904.73     6115.88    141.15 o
   2   0   8      150.52      176.63      2.18 o
   3   0   8      317.81      321.00      5.73 o
   4   0   8        3.57        3.00      0.24 o
   5   0   8     1248.72     1229.08     14.29 o
   6   0   8     1343.09     1437.71     19.43 o
   7   0   8     1427.77     1496.93     20.51 o
   8   0   8      983.68     1004.81     17.84 o
   9   0   8       35.31       41.67      1.31 o
  10   0   8      198.54      211.76      4.44 o
  11   0   8        0.04        0.75      0.53 o
 -11   1   8        2.50        2.85      0.45 o
 -10   1   8        3.86        3.50      0.42 o
  -9   1   8      440.85      441.89      5.05 o
  -8   1   8      282.07      278.57      3.34 o
  -7   1   8      907.33      902.12      9.60 o
  -6   1   8      485.12      478.76      4.71 o
  -5   1   8      962.77      924.15      8.20 o
  -4   1   8       15.34        9.99      0.23 o
  -3   1   8     2165.47     2114.95     17.18 o
  -2   1   8      124.65      138.47      1.35 o
  -1   1   8      104.26      122.94      1.15 o
   0   1   8      859.91     1004.34      8.22 o
   1   1   8      276.72      220.64      1.90 o
   2   1   8     5803.87     6387.89     79.24 o
   3   1   8       31.73       50.26      0.68 o
   4   1   8     4342.38     4756.88     55.77 o
   5   1   8      131.93      118.75      1.28 o
   6   1   8      132.77      145.39      3.27 o
   7   1   8      504.80      565.74      5.22 o
   8   1   8       50.45       51.94      1.06 o
   9   1   8       24.91       25.79      0.70 o
  10   1   8       17.92       24.17      0.93 o
 -10   2   8      178.48      171.90      2.40 o
  -9   2   8       29.19       23.05      0.70 o
  -8   2   8      663.23      687.72      7.52 o
  -7   2   8      388.08      399.00      4.55 o
  -6   2   8       59.21       56.29      0.95 o
  -5   2   8      302.82      299.89      5.36 o
  -4   2   8     5891.49     6257.46     58.27 o
  -3   2   8       23.02       40.16      0.75 o
  -2   2   8     3617.64     3708.24     40.55 o
  -1   2   8        8.77        6.39      0.42 o
   0   2   8      203.60      219.58      1.93 o
   1   2   8      121.08      127.64      1.29 o
   2   2   8     2316.07     2439.68     22.90 o
   3   2   8     2800.55     2987.65     25.94 o
   4   2   8      419.05      423.25      3.90 o
   5   2   8      156.52      151.53      2.11 o
   6   2   8     1167.42     1180.38     12.43 o
   7   2   8     1039.80     1018.72     10.83 o
   8   2   8       40.17       46.13      0.94 o
   9   2   8      228.48      255.14      3.58 o
  10   2   8       22.22       23.24      0.93 o
 -10   3   8       18.91       20.69      0.72 o
  -9   3   8       91.78       89.06      1.47 o
  -8   3   8        8.38        7.19      0.45 o
  -7   3   8      357.42      342.64      3.65 o
  -6   3   8      110.94      115.62      1.49 o
  -5   3   8      222.85      228.40      2.73 o
  -4   3   8      207.61      167.67      2.53 o
  -3   3   8      568.61      589.96      5.35 o
  -2   3   8       92.33      102.89      1.22 o
  -1   3   8     1030.55      997.83      8.23 o
   0   3   8        0.08        0.70      0.26 o
   1   3   8      242.03      228.83      2.22 o
   2   3   8        0.03        1.17      0.45 o
   3   3   8      499.82      532.22      5.96 o
   4   3   8      408.54      371.00      4.63 o
   5   3   8      367.04      381.96      3.93 o
   6   3   8      388.73      397.78      4.13 o
   7   3   8       25.87       28.76      0.66 o
   8   3   8       41.88       40.99      1.05 o
   9   3   8       33.38       36.90      1.00 o
  10   3   8       37.55       40.49      1.26 o
  -9   4   8        9.05       12.82      0.59 o
  -8   4   8       53.33       48.87      0.94 o
  -7   4   8       13.72       11.72      0.47 o
  -6   4   8      247.92      227.80      2.83 o
  -5   4   8        0.54        0.22      0.31 o
  -4   4   8      661.59      611.91      6.08 o
  -3   4   8      269.58      261.64      2.79 o
  -2   4   8      318.36      306.52      4.36 o
  -1   4   8      812.28      769.84      7.48 o
   0   4   8      428.69      440.99      4.42 o
   1   4   8      214.23      204.93      2.60 o
   2   4   8      562.14      599.26      5.94 o
   3   4   8       18.01       22.19      0.56 o
   4   4   8      138.37      132.83      1.63 o
   5   4   8       40.00       37.15      0.72 o
   6   4   8      192.72      181.80      2.40 o
   7   4   8      135.68      120.93      2.04 o
   8   4   8       78.98       73.77      1.50 o
   9   4   8       20.09       19.90      0.82 o
  -7   5   8       58.12       49.72      1.16 o
  -6   5   8        4.44        6.35      0.45 o
  -5   5   8      199.09      188.06      2.50 o
  -4   5   8      365.79      336.00      3.96 o
  -3   5   8      306.57      308.70      3.67 o
  -2   5   8     1067.00     1048.47     10.14 o
  -1   5   8       25.10       25.64      1.59 o
   0   5   8        3.88        5.34      0.36 o
   1   5   8     1038.54     1046.32     11.15 o
   2   5   8      492.39      520.10      5.80 o
   3   5   8       26.23       25.86      0.63 o
   4   5   8       82.59       77.52      1.29 o
   5   5   8        6.44        8.13      0.50 o
   6   5   8       11.12       13.96      0.67 o
   7   5   8       62.47       65.56      1.43 o
  -5   6   8        1.51        1.21      0.36 o
  -4   6   8      173.96      166.18      2.31 o
  -3   6   8      133.60      127.28      1.87 o
  -2   6   8       57.24       62.96      1.15 o
  -1   6   8       85.97       81.13      1.72 o
   0   6   8       36.22       39.13      0.88 o
   1   6   8       30.14       31.07      0.86 o
   2   6   8      315.42      339.41      5.09 o
   3   6   8      192.18      201.26      3.00 o
   4   6   8       42.46       44.61      1.14 o
   5   6   8        1.62        1.28      0.39 o
  -1   7   8       99.13      107.75      2.23 o
   0   7   8        2.27        3.49      0.76 o
   1   7   8      115.97      119.52      2.10 o
 -10   1   9       26.22       29.35      0.84 o
  -9   1   9      149.65      157.71      2.18 o
  -8   1   9       12.08       10.37      0.50 o
  -7   1   9        8.34        9.69      0.48 o
  -6   1   9       35.50       31.55      0.68 o
  -5   1   9      163.00      163.49      1.68 o
  -4   1   9      142.42      123.14      1.20 o
  -3   1   9     2276.11     2369.86     23.24 o
  -2   1   9      414.14      437.82      3.69 o
  -1   1   9      979.24     1066.56      8.72 o
   0   1   9       59.20       48.96      0.54 o
   1   1   9      881.14      989.15      8.11 o
   2   1   9      126.39      140.13      1.29 o
   3   1   9      226.33      252.64      2.59 o
   4   1   9       98.24       85.13      0.99 o
   5   1   9       15.42       16.95      0.41 o
   6   1   9       16.74       14.46      0.50 o
   7   1   9      841.72      872.60      8.53 o
   8   1   9       43.75       44.67      0.80 o
   9   1   9       53.49       58.30      1.26 o
  10   1   9        1.01        1.68      0.46 o
 -10   2   9       20.97       21.79      0.72 o
  -9   2   9       32.33       31.20      0.80 o
  -8   2   9        8.23        8.61      0.50 o
  -7   2   9       32.36       29.52      0.73 o
  -6   2   9       42.04       42.67      0.80 o
  -5   2   9      377.42      388.99      4.84 o
  -4   2   9      723.03      756.79      7.34 o
  -3   2   9     1162.36     1136.29      9.35 o
  -2   2   9     1911.23     1972.09     16.05 o
  -1   2   9        0.34        0.44      0.11 o
   0   2   9       20.60       19.75      0.33 o
   1   2   9      114.60      116.53      1.20 o
   2   2   9      215.35      253.14      2.60 o
   3   2   9      131.94      160.59      1.76 o
   4   2   9        1.00        0.69      0.23 o
   5   2   9        0.68        0.34      0.23 o
   6   2   9       15.68       18.85      0.54 o
   7   2   9       12.85       13.14      0.48 o
   8   2   9        2.96        4.50      0.71 o
   9   2   9        2.62        2.66      0.41 o
  10   2   9       24.13       27.13      1.03 o
  -9   3   9       34.96       41.32      0.95 o
  -8   3   9       59.04       49.07      1.02 o
  -7   3   9       26.69       25.15      0.62 o
  -6   3   9        4.23        4.96      0.35 o
  -5   3   9      389.38      389.05      4.00 o
  -4   3   9      804.31      799.03      7.77 o
  -3   3   9        3.61        4.58      0.27 o
  -2   3   9       42.46       50.66      0.81 o
  -1   3   9       46.55       50.98      0.62 o
   0   3   9      271.83      340.38      3.19 o
   1   3   9       27.06       25.62      0.46 o
   2   3   9     1111.36     1075.35     10.30 o
   3   3   9        0.03        0.94      0.25 o
   4   3   9      332.50      313.56      3.59 o
   5   3   9       17.52       18.71      0.52 o
   6   3   9      156.81      162.81      1.94 o
   7   3   9      157.54      131.25      2.18 o
   8   3   9        0.67        0.57      0.29 o
   9   3   9       67.85       65.30      1.91 o
  -9   4   9       21.49       28.62      0.81 o
  -8   4   9        1.35        2.90      0.36 o
  -7   4   9        5.11        6.48      0.40 o
  -6   4   9       89.79       90.48      1.30 o
  -5   4   9       19.56       23.29      0.71 o
  -4   4   9       92.36       89.24      2.11 o
  -3   4   9       62.76       68.33      1.10 o
  -2   4   9        3.92        3.27      0.29 o
  -1   4   9      158.12      151.77      1.77 o
   0   4   9      148.98      154.22      1.78 o
   1   4   9      187.56      191.96      2.14 o
   2   4   9       59.06       70.10      1.01 o
   3   4   9       26.70       29.15      0.62 o
   4   4   9       49.82       45.85      1.45 o
   5   4   9       69.06       57.70      0.94 o
   6   4   9      429.09      421.65      4.41 o
   7   4   9       23.51       21.45      0.79 o
   8   4   9        0.67        0.47      0.39 o
  -7   5   9       15.20       14.82      0.63 o
  -6   5   9       15.89       17.96      0.65 o
  -5   5   9        1.90        1.69      0.33 o
  -4   5   9        1.64        4.11      0.45 o
  -3   5   9        5.32        2.64      0.36 o
  -2   5   9      310.03      311.98      4.10 o
  -1   5   9       33.35       33.19      0.70 o
   0   5   9       22.53       18.94      0.62 o
   1   5   9        3.87        5.60      0.40 o
   2   5   9       64.69       64.83      1.60 o
   3   5   9        9.61       12.71      0.49 o
   4   5   9       13.57       13.70      0.57 o
   5   5   9       26.67       22.13      0.70 o
   6   5   9      106.29      114.41      3.35 o
   7   5   9        0.26        0.41      0.37 o
  -5   6   9      134.54      146.14      2.13 o
  -4   6   9       70.52       69.03      2.20 o
  -3   6   9       18.01       16.60      0.72 o
  -2   6   9       40.40       39.15      0.92 o
  -1   6   9        0.43        0.11      0.29 o
   0   6   9       30.13       29.92      0.77 o
   1   6   9      128.84      138.52      1.99 o
   2   6   9      299.38      289.20      3.98 o
   3   6   9        1.03        0.65      0.41 o
   4   6   9       56.90       47.09      1.14 o
   5   6   9        0.29        0.00      0.46 o
 -10   0  10      111.94      103.87      2.65 o
  -9   0  10       77.41       85.24      2.25 o
  -8   0  10      121.07      120.14      2.71 o
  -7   0  10      980.94     1039.11     17.47 o
  -6   0  10      403.32      432.00      6.22 o
  -5   0  10     1335.79     1410.16     23.37 o
  -4   0  10     1904.80     1948.76     22.48 o
  -3   0  10       60.82       78.14      1.42 o
  -2   0  10      900.46      906.18     10.57 o
  -1   0  10     1475.93     1578.17     18.17 o
   0   0  10      879.67      911.65     10.60 o
   1   0  10        3.30        3.74      0.56 o
   2   0  10      130.86      137.01      1.80 o
   3   0  10     1469.73     1368.29     15.82 o
   4   0  10       73.71       59.01      0.97 o
   5   0  10        2.83        1.51      0.32 o
   6   0  10       45.78       47.59      1.11 o
   7   0  10      891.07      877.59     16.85 o
   8   0  10      662.73      693.47     11.94 o
   9   0  10        0.97        0.31      0.35 o
  10   0  10      128.79      123.83      4.21 o
 -10   1  10      195.02      201.15      3.04 o
  -9   1  10       12.70       10.82      0.53 o
  -8   1  10       39.68       35.01      0.92 o
  -7   1  10     1093.22     1063.31     11.29 o
  -6   1  10      498.25      541.45      6.63 o
  -5   1  10      808.14      848.90      8.79 o
  -4   1  10      478.35      528.91      4.81 o
  -3   1  10      224.83      200.70      1.96 o
  -2   1  10        7.10        6.07      0.21 o
  -1   1  10      297.89      278.81      2.42 o
   0   1  10       44.92       68.02      0.72 o
   1   1  10      458.99      358.07      3.05 o
   2   1  10      263.20      225.02      1.98 o
   3   1  10      437.87      493.90      4.47 o
   4   1  10     2187.04     2230.62     19.47 o
   5   1  10        2.18        2.01      0.20 o
   6   1  10        6.88        7.95      0.31 o
   7   1  10      505.93      521.09      5.27 o
   8   1  10       18.57       20.55      0.62 o
   9   1  10       98.14       99.45      1.73 o
  10   1  10       34.69       44.98      1.12 o
 -10   2  10       47.91       48.21      1.09 o
  -9   2  10        0.65        1.97      0.48 o
  -8   2  10        3.26        2.99      0.33 o
  -7   2  10       85.09       80.14      1.41 o
  -6   2  10      121.48      115.10      1.61 o
  -5   2  10      121.76      118.27      1.45 o
  -4   2  10      315.86      330.21      5.14 o
  -3   2  10     2480.50     2613.22     22.68 o
  -2   2  10      840.40      866.09      7.16 o
  -1   2  10       59.19       77.04      0.82 o
   0   2  10      420.15      394.49      3.37 o
   1   2  10        2.46        0.73      0.15 o
   2   2  10      351.87      358.94      3.61 o
   3   2  10        8.22        5.90      0.32 o
   4   2  10      517.37      479.26      4.79 o
   5   2  10      361.97      347.95      4.40 o
   6   2  10      672.18      656.49      6.51 o
   7   2  10      198.15      205.27      2.84 o
   8   2  10      708.20      690.91      7.61 o
   9   2  10       89.51       94.69      1.71 o
  10   2  10       31.80       32.23      0.96 o
  -9   3  10        2.06        3.53      0.40 o
  -8   3  10        3.55        3.27      0.36 o
  -7   3  10      122.19      108.06      1.60 o
  -6   3  10       37.56       39.70      0.74 o
  -5   3  10      254.76      267.34      2.88 o
  -4   3  10      162.30      175.75      2.18 o
  -3   3  10       51.60       45.91      0.85 o
  -2   3  10       39.62       33.87      0.73 o
  -1   3  10      164.70      166.98      1.85 o
   0   3  10      354.13      331.87      3.12 o
   1   3  10        4.47        9.58      0.51 o
   2   3  10       56.12       53.90      0.99 o
   3   3  10      221.07      214.43      2.35 o
   4   3  10      463.97      439.24      4.46 o
   5   3  10      366.79      370.50      3.86 o
   6   3  10      393.79      414.01      4.38 o
   7   3  10      102.06       92.54      1.32 o
   8   3  10       52.18       52.84      1.07 o
   9   3  10       26.04       24.70      1.37 o
  -8   4  10       43.32       46.44      1.13 o
  -7   4  10       13.59       12.12      0.47 o
  -6   4  10       12.75       14.96      0.51 o
  -5   4  10       28.00       22.87      0.68 o
  -4   4  10      117.13      116.85      1.68 o
  -3   4  10      119.70      115.47      1.66 o
  -2   4  10      160.33      178.81      2.19 o
  -1   4  10      499.00      484.54      4.87 o
   0   4  10      142.46      126.43      1.78 o
   1   4  10       70.00       66.02      1.10 o
   2   4  10        5.06        4.43      0.31 o
   3   4  10       29.13       28.97      0.65 o
   4   4  10       48.84       46.21      0.80 o
   5   4  10       18.54       15.19      0.76 o
   6   4  10       17.55       20.48      0.85 o
   7   4  10        0.19       -0.17      0.32 o
   8   4  10       25.09       21.93      1.03 o
  -7   5  10       34.43       31.66      0.87 o
  -6   5  10       24.07       27.67      0.78 o
  -5   5  10        0.11        1.49      0.65 o
  -4   5  10        8.12        8.66      0.74 o
  -3   5  10      354.05      361.71      4.74 o
  -2   5  10      318.39      311.51      3.69 o
  -1   5  10       30.73       28.96      0.84 o
   0   5  10      120.21      115.89      1.67 o
   1   5  10       69.79       63.11      1.12 o
   2   5  10      275.06      275.49      3.34 o
   3   5  10      305.59      331.58      3.93 o
   4   5  10       56.27       52.67      0.94 o
   5   5  10       18.61       22.07      0.70 o
   6   5  10       27.70       30.74      1.11 o
   7   5  10        4.05        4.01      0.49 o
  -5   6  10        2.80        3.44      0.45 o
  -4   6  10        0.66        1.20      0.36 o
  -3   6  10        2.12        4.20      0.43 o
  -2   6  10       27.46       31.78      1.03 o
  -1   6  10       79.51       75.00      1.49 o
   0   6  10      102.00      118.99      2.48 o
   1   6  10        6.49        4.50      0.42 o
   2   6  10      107.93      108.49      1.89 o
   3   6  10       24.86       23.38      0.84 o
   4   6  10       77.76       81.84      1.61 o
   5   6  10        9.58       10.75      0.63 o
 -10   1  11      104.38      113.64      2.01 o
  -9   1  11        0.12       -0.07      0.29 o
  -8   1  11       16.01       15.33      0.65 o
  -7   1  11       14.28       14.18      0.52 o
  -6   1  11       41.53       39.74      0.80 o
  -5   1  11       60.58       60.09      0.93 o
  -4   1  11      175.26      208.07      2.24 o
  -3   1  11      188.37      214.32      1.94 o
  -2   1  11      761.63      699.26      5.82 o
  -1   1  11      106.04      103.97      1.03 o
   0   1  11        4.48        5.95      0.21 o
   1   1  11     2413.39     2530.76     20.51 o
   2   1  11      447.51      506.76      4.27 o
   3   1  11      102.77       79.91      0.92 o
   4   1  11        6.76        5.85      0.24 o
   5   1  11      179.40      180.12      1.92 o
   6   1  11        0.42        1.39      0.29 o
   7   1  11      127.36      118.81      1.71 o
   8   1  11       91.95       97.19      1.49 o
   9   1  11       21.99       22.70      0.70 o
  10   1  11       34.89       30.65      0.93 o
 -10   2  11       14.18       13.33      0.62 o
  -9   2  11       56.96       60.84      1.17 o
  -8   2  11        4.24        4.64      0.47 o
  -7   2  11        5.76        6.06      0.38 o
  -6   2  11        1.43        1.83      0.31 o
  -5   2  11        1.17        0.65      0.23 o
  -4   2  11      364.43      347.54      3.57 o
  -3   2  11      709.05      748.31      6.70 o
  -2   2  11      384.61      405.92      3.50 o
  -1   2  11      166.64      162.90      1.52 o
   0   2  11      644.68      674.75      5.63 o
   1   2  11      661.62      671.40      6.21 o
   2   2  11        6.31        6.09      0.27 o
   3   2  11      668.64      675.90      6.58 o
   4   2  11      220.64      211.92      4.20 o
   5   2  11      288.91      267.75      2.88 o
   6   2  11       27.79       32.08      1.57 o
   7   2  11       54.20       41.63      0.87 o
   8   2  11        1.65        0.97      0.33 o
   9   2  11        1.18        2.06      0.41 o
  -9   3  11        0.60        1.58      0.39 o
  -8   3  11       10.38       11.11      0.53 o
  -7   3  11        0.79        1.46      0.33 o
  -6   3  11       92.53       91.17      1.29 o
  -5   3  11        9.44       10.29      1.05 o
  -4   3  11      444.53      444.34      4.52 o
  -3   3  11       34.59       28.98      0.61 o
  -2   3  11      187.78      211.44      2.79 o
  -1   3  11      198.83      183.11      2.86 o
   0   3  11      109.57      113.15      2.11 o
   1   3  11        2.99        3.54      0.25 o
   2   3  11       53.69       34.09      0.65 o
   3   3  11        8.35        7.91      0.41 o
   4   3  11      230.16      217.72      2.44 o
   5   3  11       19.67       24.41      0.84 o
   6   3  11      510.93      488.97      5.48 o
   7   3  11        3.93        2.85      0.33 o
   8   3  11       65.77       55.12      1.24 o
   9   3  11        8.62        5.87      0.61 o
  -8   4  11        6.80        8.24      0.60 o
  -7   4  11        6.97        8.39      0.48 o
  -6   4  11        4.69        3.75      0.38 o
  -5   4  11      405.66      396.63      5.24 o
  -4   4  11       52.24       41.43      0.88 o
  -3   4  11      141.86      135.76      1.88 o
  -2   4  11       13.54       11.82      0.44 o
  -1   4  11      151.06      140.65      1.68 o
   0   4  11      246.33      270.62      3.20 o
   1   4  11      423.00      404.04      4.59 o
   2   4  11      721.08      718.20      7.10 o
   3   4  11      246.86      232.83      2.85 o
   4   4  11       27.80       25.38      0.61 o
   5   4  11      544.41      512.41      5.26 o
   6   4  11       90.86       91.41      1.36 o
   7   4  11       29.76       24.15      0.84 o
   8   4  11       23.62       19.82      0.79 o
  -7   5  11       16.79       16.22      0.66 o
  -6   5  11       74.94       77.87      1.37 o
  -5   5  11       35.61       30.91      0.89 o
  -4   5  11       24.57       22.40      0.74 o
  -3   5  11       26.70       26.96      0.75 o
  -2   5  11        1.24        2.86      0.42 o
  -1   5  11        9.96        9.59      0.60 o
   0   5  11      140.63      143.53      1.99 o
   1   5  11      209.21      202.12      2.60 o
   2   5  11       28.44       26.95      0.73 o
   3   5  11       89.06       89.85      1.44 o
   4   5  11        7.90        6.17      0.40 o
   5   5  11       14.84       15.30      0.62 o
   6   5  11       29.47       31.18      0.85 o
  -4   6  11        3.03        2.25      0.39 o
  -3   6  11      191.84      194.11      2.97 o
  -2   6  11       38.80       36.99      1.02 o
  -1   6  11        4.78        2.67      0.43 o
   0   6  11        0.24        0.71      0.35 o
   1   6  11       10.10       13.00      0.70 o
   2   6  11        0.01       -0.19      0.33 o
   3   6  11      126.32      129.68      2.18 o
   4   6  11       73.99       71.31      1.52 o
 -10   0  12      135.26      131.65      3.46 o
  -9   0  12       87.45       90.09      3.46 o
  -8   0  12      373.12      378.39      6.97 o
  -7   0  12      614.09      613.57      8.69 o
  -6   0  12      663.87      672.89      9.38 o
  -5   0  12      183.99      154.55      2.52 o
  -4   0  12      588.79      576.70      6.92 o
  -3   0  12       12.09       10.17      0.39 o
  -2   0  12       16.25       16.23      0.47 o
  -1   0  12       22.74       33.98      0.66 o
   0   0  12       56.77       45.31      0.79 o
   1   0  12     4092.15     4501.17     62.16 o
   2   0  12      544.61      608.85      7.20 o
   3   0  12     1123.84     1097.20     12.77 o
   4   0  12       29.67       16.30      0.63 o
   5   0  12     1688.49     1726.88     28.09 o
   6   0  12        1.98        2.09      0.52 o
   7   0  12      430.34      447.56      6.50 o
   8   0  12       31.18       29.37      0.93 o
   9   0  12        0.03        1.50      0.53 o
  10   0  12      176.62      185.64      5.81 o
 -10   1  12        2.97        5.61      1.16 o
  -9   1  12      158.28      170.17      2.35 o
  -8   1  12       50.51       39.36      0.87 o
  -7   1  12      278.42      260.25      3.15 o
  -6   1  12       33.86       33.14      0.75 o
  -5   1  12     1087.01     1061.67     12.96 o
  -4   1  12      175.56      184.93      2.95 o
  -3   1  12      886.08      915.62      7.59 o
  -2   1  12        8.01        5.86      0.24 o
  -1   1  12     1282.80     1370.68     11.21 o
   0   1  12      739.75      665.48      5.55 o
   1   1  12        0.89        2.27      0.16 o
   2   1  12      391.84      411.48      3.80 o
   3   1  12       41.05       41.10      0.72 o
   4   1  12     1007.37     1024.85      9.11 o
   5   1  12      688.70      708.79      8.57 o
   6   1  12     1503.38     1498.44     15.76 o
   7   1  12       92.27       84.14      2.18 o
   8   1  12      102.45      111.46      1.65 o
   9   1  12       90.41       86.89      1.80 o
  10   1  12       52.31       60.42      1.35 o
  -9   2  12      186.32      192.10      2.60 o
  -8   2  12       41.51       39.61      0.88 o
  -7   2  12      209.05      208.95      2.65 o
  -6   2  12      317.68      331.23      3.51 o
  -5   2  12      590.43      550.85      6.04 o
  -4   2  12      701.75      717.50      7.65 o
  -3   2  12      244.91      258.46      2.69 o
  -2   2  12      162.78      125.51      1.26 o
  -1   2  12       60.09       55.48      0.67 o
   0   2  12       58.16       52.66      0.69 o
   1   2  12      699.73      691.66      6.73 o
   2   2  12      289.10      295.24      3.06 o
   3   2  12     2018.69     1967.01     18.62 o
   4   2  12      263.69      245.23      2.65 o
   5   2  12      239.99      244.37      2.67 o
   6   2  12        5.98        8.63      0.40 o
   7   2  12        0.61        0.32      0.28 o
   8   2  12       28.87       26.78      0.73 o
   9   2  12      157.14      171.92      3.39 o
  -9   3  12       42.14       44.96      1.05 o
  -8   3  12       35.40       34.33      0.87 o
  -7   3  12       94.32       84.69      1.41 o
  -6   3  12       45.20       38.33      0.80 o
  -5   3  12     1113.27     1062.62     12.30 o
  -4   3  12      288.32      286.96      3.09 o
  -3   3  12      449.95      425.89      5.31 o
  -2   3  12      241.70      221.71      2.90 o
  -1   3  12      761.96      824.61      7.98 o
   0   3  12      235.86      215.25      2.55 o
   1   3  12     1015.64     1092.10     11.52 o
   2   3  12      533.72      547.08      5.46 o
   3   3  12      188.20      197.68      2.41 o
   4   3  12      141.19      131.94      1.62 o
   5   3  12      463.49      447.36      4.61 o
   6   3  12      362.51      353.99      3.77 o
   7   3  12       31.15       27.84      0.68 o
   8   3  12       64.39       69.07      1.43 o
   9   3  12        0.90        0.47      0.37 o
  -8   4  12       48.79       49.84      1.22 o
  -7   4  12        0.19        0.72      0.35 o
  -6   4  12      331.98      322.63      3.89 o
  -5   4  12      277.56      241.38      3.05 o
  -4   4  12       32.14       27.29      0.72 o
  -3   4  12      258.49      251.00      3.07 o
  -2   4  12       65.79       62.27      1.10 o
  -1   4  12      224.18      241.94      2.92 o
   0   4  12      768.97      771.94      8.34 o
   1   4  12      937.62      909.85      9.74 o
   2   4  12        9.36       11.49      0.46 o
   3   4  12       12.22        9.71      0.39 o
   4   4  12       71.28       70.17      1.07 o
   5   4  12      122.76      123.14      1.62 o
   6   4  12       12.61       16.23      0.56 o
   7   4  12       92.33       93.27      1.73 o
   8   4  12        7.73        9.35      0.60 o
  -6   5  12        4.34        4.02      0.45 o
  -5   5  12       83.60       84.61      1.46 o
  -4   5  12       73.65       63.22      1.19 o
  -3   5  12       10.43       14.40      0.57 o
  -2   5  12      210.91      194.92      2.90 o
  -1   5  12        1.22        2.10      0.37 o
   0   5  12      411.57      418.51      6.48 o
   1   5  12        0.09        0.32      0.29 o
   2   5  12       74.19       88.46      1.44 o
   3   5  12       86.20       94.70      1.52 o
   4   5  12       29.15       29.61      0.72 o
   5   5  12       69.94       71.16      1.29 o
   6   5  12       11.53       10.11      0.53 o
  -4   6  12        0.76        1.26      0.38 o
  -3   6  12       54.23       53.24      1.28 o
  -2   6  12       20.14       21.81      0.83 o
  -1   6  12       25.94       25.80      0.86 o
   0   6  12      105.97      118.40      1.87 o
   1   6  12      134.96      142.46      2.08 o
   2   6  12        2.92        2.08      0.38 o
   3   6  12       19.20       19.51      0.82 o
   4   6  12       35.11       38.84      1.12 o
  -9   1  13        9.74        9.27      0.62 o
  -8   1  13       47.57       51.26      1.00 o
  -7   1  13       42.61       41.65      0.87 o
  -6   1  13       51.81       51.70      1.18 o
  -5   1  13        2.41        1.19      0.25 o
  -4   1  13       12.74       16.44      0.41 o
  -3   1  13      121.55      127.80      1.27 o
  -2   1  13       17.54       15.38      0.34 o
  -1   1  13      209.28      196.38      1.81 o
   0   1  13       87.20       72.96      0.79 o
   1   1  13      158.01      171.98      1.61 o
   2   1  13       18.30       14.59      0.35 o
   3   1  13        8.52        9.04      0.35 o
   4   1  13       29.02       23.06      0.57 o
   5   1  13       27.81       35.50      0.82 o
   6   1  13      260.46      238.08      3.26 o
   7   1  13        1.36        1.58      0.31 o
   8   1  13        9.40        9.01      0.46 o
   9   1  13       28.58       33.02      1.02 o
  -9   2  13        4.56        3.03      0.38 o
  -8   2  13        0.66        0.89      0.65 o
  -7   2  13       50.04       49.65      1.00 o
  -6   2  13       61.32       58.99      1.07 o
  -5   2  13      173.17      173.32      2.08 o
  -4   2  13        0.32        0.57      0.25 o
  -3   2  13       60.68       55.25      1.00 o
  -2   2  13        0.38        0.50      0.17 o
  -1   2  13      101.32       83.70      1.43 o
   0   2  13      346.36      375.52      3.76 o
   1   2  13       32.60       33.23      0.61 o
   2   2  13       59.91       59.58      0.88 o
   3   2  13      225.37      205.68      2.79 o
   4   2  13       10.70       11.93      0.54 o
   5   2  13      197.10      195.04      2.23 o
   6   2  13       29.93       25.99      0.70 o
   7   2  13       20.93       18.47      0.62 o
   8   2  13        0.00        0.23      0.28 o
   9   2  13        0.02        0.66      0.51 o
  -8   3  13        6.02        7.43      0.48 o
  -7   3  13        2.33        1.82      0.33 o
  -6   3  13      258.31      249.88      2.83 o
  -5   3  13       35.04       31.34      0.75 o
  -4   3  13       97.83       88.77      1.70 o
  -3   3  13        5.41        8.25      0.62 o
  -2   3  13       28.80       21.61      0.54 o
  -1   3  13       35.16       35.94      0.68 o
   0   3  13       35.19       28.38      0.63 o
   1   3  13      400.97      353.67      3.64 o
   2   3  13        0.34        0.56      0.23 o
   3   3  13      182.43      187.55      2.13 o
   4   3  13       45.32       45.83      0.81 o
   5   3  13      111.21      121.37      1.58 o
   6   3  13       14.90        9.54      0.46 o
   7   3  13        5.09        6.15      0.45 o
   8   3  13        6.26        7.45      0.66 o
  -7   4  13        0.26        0.56      0.33 o
  -6   4  13      159.73      153.12      2.16 o
  -5   4  13      126.00      125.78      1.84 o
  -4   4  13      185.18      182.66      2.41 o
  -3   4  13      215.88      198.96      2.56 o
  -2   4  13       16.83       20.07      0.63 o
  -1   4  13      118.44      112.17      1.89 o
   0   4  13       31.10       24.47      0.70 o
   1   4  13       88.60      102.65      1.52 o
   2   4  13      102.09      100.78      1.51 o
   3   4  13      228.06      226.35      2.55 o
   4   4  13       86.47       70.34      1.09 o
   5   4  13       38.82       39.09      0.98 o
   6   4  13        0.18       -0.08      0.27 o
   7   4  13       26.77       25.53      0.71 o
  -6   5  13       23.18       23.88      0.77 o
  -5   5  13       19.41       22.84      0.75 o
  -4   5  13        0.22        0.26      0.31 o
  -3   5  13       16.22       18.62      0.74 o
  -2   5  13       18.72       21.10      0.90 o
  -1   5  13       86.43       75.76      1.47 o
   0   5  13        0.02        0.04      0.31 o
   1   5  13       10.98        7.70      0.46 o
   2   5  13        8.27        6.71      0.43 o
   3   5  13      111.55      113.30      1.71 o
   4   5  13       13.27       14.08      0.59 o
   5   5  13      108.02      107.95      1.53 o
   6   5  13        5.02        6.30      0.48 o
  -3   6  13        4.00        5.54      0.65 o
  -2   6  13        0.01       -0.23      0.37 o
  -1   6  13       64.57       62.67      1.40 o
   0   6  13      165.62      190.36      2.58 o
   1   6  13        7.72        5.37      0.48 o
   2   6  13        9.81       10.72      0.63 o
   3   6  13       18.24       21.98      0.82 o
  -9   0  14        9.86        8.46      0.79 o
  -8   0  14      308.69      299.76      5.77 o
  -7   0  14      658.62      692.20     11.97 o
  -6   0  14       67.79       72.22      3.05 o
  -5   0  14     1074.83     1092.99     19.03 o
  -4   0  14      178.56      188.58      2.88 o
  -3   0  14      949.49      951.65     11.20 o
  -2   0  14       10.68       22.89      0.56 o
  -1   0  14      607.00      609.87      7.28 o
   0   0  14      960.26      964.42     11.28 o
   1   0  14       57.89       50.09      0.89 o
   2   0  14     1292.36     1416.41     18.92 o
   3   0  14     1292.28     1235.69     16.76 o
   4   0  14       17.63       22.62      0.79 o
   5   0  14      962.77      928.33     12.90 o
   6   0  14      746.95      726.15     10.22 o
   7   0  14       10.65       11.15      0.79 o
   8   0  14        4.13        6.84      2.15 o
   9   0  14      118.56      141.65      3.93 o
  -9   1  14        9.28       11.70      0.63 o
  -8   1  14      145.21      130.11      1.89 o
  -7   1  14       30.97       32.23      0.77 o
  -6   1  14      428.17      435.98      4.94 o
  -5   1  14        1.20        0.26      0.26 o
  -4   1  14       27.49       30.16      0.65 o
  -3   1  14      181.20      204.29      2.04 o
  -2   1  14        1.54        4.09      0.21 o
  -1   1  14      384.27      424.12      3.66 o
   0   1  14        4.23       11.02      0.30 o
   1   1  14      302.22      266.51      2.38 o
   2   1  14       61.02       73.87      0.99 o
   3   1  14        7.87        2.69      0.34 o
   4   1  14        3.87        2.00      0.34 o
   5   1  14      242.71      235.30      2.88 o
   6   1  14        0.68        1.60      0.31 o
   7   1  14      203.21      198.36      3.48 o
   8   1  14        9.03       11.09      0.53 o
   9   1  14       14.23        9.22      0.86 o
  -9   2  14        1.59        1.70      0.38 o
  -8   2  14      133.99      127.85      1.91 o
  -7   2  14       14.30       18.01      0.62 o
  -6   2  14      348.27      385.04      5.19 o
  -5   2  14       52.44       51.32      0.88 o
  -4   2  14      125.89      118.57      1.48 o
  -3   2  14       73.07       59.60      1.15 o
  -2   2  14       80.23       63.15      0.91 o
  -1   2  14      332.18      358.86      3.64 o
   0   2  14      444.02      417.31      4.59 o
   1   2  14      628.98      633.39     15.57 o
   2   2  14      351.96      373.36      3.84 o
   3   2  14      416.51      383.04      3.95 o
   4   2  14       48.15       45.35      0.79 o
   5   2  14      614.19      627.16      6.27 o
   6   2  14        9.14        7.74      0.61 o
   7   2  14      224.77      238.37      3.00 o
   8   2  14        3.11        2.59      0.36 o
   9   2  14       24.81       27.12      0.90 o
  -8   3  14       77.18       70.17      1.30 o
  -7   3  14       30.03       27.40      0.75 o
  -6   3  14       25.78       24.61      0.84 o
  -5   3  14        0.69        0.56      0.31 o
  -4   3  14      124.79      101.82      1.54 o
  -3   3  14      245.58      269.64      3.22 o
  -2   3  14      390.47      379.31      3.92 o
  -1   3  14      289.42      272.54      3.22 o
   0   3  14        4.47        8.36      0.40 o
   1   3  14       55.25       38.11      0.72 o
   2   3  14      183.58      201.97      2.27 o
   3   3  14       37.03       37.73      0.72 o
   4   3  14      120.32      133.07      1.68 o
   5   3  14      102.02      116.01      1.54 o
   6   3  14       63.74       67.31      1.09 o
   7   3  14      131.48      124.41      1.87 o
   8   3  14      107.30      116.61      1.82 o
  -7   4  14       55.90       66.21      1.65 o
  -6   4  14       13.33        7.78      0.50 o
  -5   4  14        6.46        6.54      0.50 o
  -4   4  14      177.00      174.73      2.33 o
  -3   4  14      203.38      187.46      2.44 o
  -2   4  14       20.03       23.88      0.78 o
  -1   4  14       30.35       33.45      0.78 o
   0   4  14      236.42      229.88      2.85 o
   1   4  14        9.21        7.76      0.43 o
   2   4  14       64.55       71.23      1.23 o
   3   4  14      244.65      232.69      3.07 o
   4   4  14      104.57      108.27      1.50 o
   5   4  14       41.18       56.29      0.99 o
   6   4  14      129.76      120.38      2.07 o
   7   4  14       21.78       25.63      0.98 o
  -5   5  14       11.93        9.83      0.55 o
  -4   5  14       20.93       19.40      1.22 o
  -3   5  14        0.01        0.43      0.34 o
  -2   5  14      100.32       85.35      1.61 o
  -1   5  14        7.73       10.49      0.58 o
   0   5  14      158.37      152.81      2.12 o
   1   5  14        3.58        4.09      0.58 o
   2   5  14       24.56       24.80      1.04 o
   3   5  14        5.62        7.32      0.46 o
   4   5  14        3.33        2.15      0.36 o
   5   5  14       76.12       75.80      1.31 o
  -2   6  14       12.93       17.51      0.77 o
  -1   6  14       39.21       44.38      1.19 o
   0   6  14        7.59        8.94      0.58 o
   1   6  14       16.11       16.86      0.68 o
   2   6  14       29.87       30.72      0.96 o
  -9   1  15       40.95       45.98      1.17 o
  -8   1  15        4.05        4.39      0.42 o
  -7   1  15       31.67       33.92      0.82 o
  -6   1  15       73.09       68.54      1.19 o
  -5   1  15        8.19        7.07      0.43 o
  -4   1  15       45.02       40.59      0.74 o
  -3   1  15        1.39        1.60      0.37 o
  -2   1  15      282.80      287.98      2.76 o
  -1   1  15        2.42        2.50      0.21 o
   0   1  15      373.19      362.39      3.23 o
   1   1  15       21.65       19.13      0.59 o
   2   1  15       12.93       13.32      0.41 o
   3   1  15        2.82        1.76      0.26 o
   4   1  15       30.08       30.82      0.73 o
   5   1  15      283.54      266.42      3.20 o
   6   1  15       61.72       64.46      1.14 o
   7   1  15        2.16        1.98      0.32 o
   8   1  15        3.22        2.90      0.36 o
   9   1  15        4.89        4.65      0.61 o
  -8   2  15       11.11       11.57      0.57 o
  -7   2  15        0.29        0.19      0.34 o
  -6   2  15       40.09       35.13      0.82 o
  -5   2  15       19.46       19.50      0.55 o
  -4   2  15        2.41        3.69      0.60 o
  -3   2  15        7.04        6.19      0.35 o
  -2   2  15        0.97        1.87      0.26 o
  -1   2  15        2.66        2.67      0.24 o
   0   2  15      218.21      230.22      2.98 o
   1   2  15       30.36       25.77      0.57 o
   2   2  15       38.53       37.35      0.70 o
   3   2  15        0.31        0.94      0.26 o
   4   2  15       74.47       72.68      1.08 o
   5   2  15      224.91      200.90      2.56 o
   6   2  15        5.63        5.47      0.47 o
   7   2  15        8.60        5.18      0.42 o
   8   2  15        2.38        5.06      0.45 o
  -8   3  15       32.28       36.97      1.03 o
  -7   3  15        0.44        2.01      0.66 o
  -6   3  15       32.79       30.98      1.42 o
  -5   3  15      189.57      181.84      2.99 o
  -4   3  15      281.79      266.22      3.24 o
  -3   3  15        3.10        1.09      0.33 o
  -2   3  15      285.36      302.77      4.28 o
  -1   3  15      427.43      434.21      4.89 o
   0   3  15        0.19        0.11      0.28 o
   1   3  15      155.14      135.50      1.64 o
   2   3  15      106.64       95.24      1.29 o
   3   3  15      302.44      318.41      3.38 o
   4   3  15      508.16      466.39      4.82 o
   5   3  15      488.28      499.79      5.15 o
   6   3  15       63.17       59.91      1.14 o
   7   3  15        3.35        2.98      0.47 o
   8   3  15        0.14        0.59      0.36 o
  -7   4  15        7.24       10.03      0.63 o
  -6   4  15       17.65       20.23      0.88 o
  -5   4  15       28.16       20.54      0.70 o
  -4   4  15       47.11       45.70      0.99 o
  -3   4  15       11.67       10.76      0.52 o
  -2   4  15       54.21       49.84      1.14 o
  -1   4  15        5.86        4.48      0.36 o
   0   4  15      410.52      443.02      5.05 o
   1   4  15        8.87        5.60      0.40 o
   2   4  15       98.52       99.84      1.52 o
   3   4  15       23.77       24.01      0.65 o
   4   4  15        1.36        0.10      0.29 o
   5   4  15       97.66       86.06      1.52 o
   6   4  15        7.06        6.93      0.46 o
  -5   5  15       29.74       29.38      0.85 o
  -4   5  15       47.56       41.80      1.12 o
  -3   5  15       25.61       28.74      0.89 o
  -2   5  15        2.59        2.14      0.39 o
  -1   5  15       11.53       11.05      0.63 o
   0   5  15        8.32        8.64      0.50 o
   1   5  15      117.03      111.24      1.74 o
   2   5  15       31.97       26.45      0.75 o
   3   5  15       26.63       28.32      0.89 o
   4   5  15       96.01       95.54      1.59 o
   5   5  15       16.13       19.19      0.72 o
  -1   6  15       14.04       13.89      0.70 o
   0   6  15        2.99        4.41      0.49 o
  -9   0  16        0.50        1.50      0.75 o
  -8   0  16      122.73      113.67      2.78 o
  -7   0  16        1.05        0.84      0.53 o
  -6   0  16      392.47      425.32      7.63 o
  -5   0  16      455.42      494.26      9.17 o
  -4   0  16       18.10       11.93      0.65 o
  -3   0  16      265.64      240.26      3.16 o
  -2   0  16       64.92       56.74      1.03 o
  -1   0  16     1969.36     1996.97     23.08 o
   0   0  16       27.81       32.71      1.05 o
   1   0  16       42.46       44.02      0.85 o
   2   0  16      593.73      669.82      9.31 o
   3   0  16      226.94      200.81      3.17 o
   4   0  16       80.12       70.46      1.92 o
   5   0  16      661.15      649.94     13.27 o
   6   0  16       54.65       65.72      1.85 o
   7   0  16       55.12       62.15      4.21 o
   8   0  16      116.28      115.92      4.49 o
  -9   1  16       41.53       47.12      1.19 o
  -8   1  16      104.26       90.24      1.69 o
  -7   1  16       68.03       65.69      1.19 o
  -6   1  16      148.88      125.63      1.78 o
  -5   1  16       53.64       41.25      0.84 o
  -4   1  16      296.80      340.50      3.55 o
  -3   1  16        2.53        0.91      0.23 o
  -2   1  16      561.02      568.71      5.05 o
  -1   1  16        8.93        4.12      0.24 o
   0   1  16      764.44      671.54      6.55 o
   1   1  16      146.50      117.68      1.57 o
   2   1  16      942.11      954.29      9.22 o
   3   1  16      194.75      153.68      1.99 o
   4   1  16      661.01      710.79      7.74 o
   5   1  16       34.79       24.00      0.68 o
   6   1  16        6.16        4.38      0.38 o
   7   1  16        2.68        3.61      0.38 o
   8   1  16       56.54       65.81      1.40 o
  -8   2  16       24.96       22.98      0.73 o
  -7   2  16        0.06        0.00      0.33 o
  -6   2  16       89.59      100.22      1.54 o
  -5   2  16       93.57       87.56      1.25 o
  -4   2  16      301.74      320.97      3.74 o
  -3   2  16      316.23      275.81      3.27 o
  -2   2  16      474.50      467.49      4.72 o
  -1   2  16      282.26      291.11      3.07 o
   0   2  16      351.85      346.05      3.58 o
   1   2  16      396.87      411.19      4.22 o
   2   2  16      423.59      443.71      6.55 o
   3   2  16      613.42      565.76      5.68 o
   4   2  16      438.07      389.41      4.48 o
   5   2  16      295.34      287.68      3.47 o
   6   2  16       53.65       40.19      0.90 o
   7   2  16      107.44      117.42      1.79 o
   8   2  16       22.00       21.77      0.72 o
  -7   3  16      260.70      265.42      3.77 o
  -6   3  16      559.07      532.41      6.76 o
  -5   3  16        5.62        7.74      0.50 o
  -4   3  16       50.13       52.99      1.05 o
  -3   3  16      208.95      217.06      2.73 o
  -2   3  16      365.61      380.41      4.95 o
  -1   3  16      399.63      411.54      4.65 o
   0   3  16     1204.55     1165.50     12.33 o
   1   3  16        2.86        3.83      0.35 o
   2   3  16      116.98      106.69      1.68 o
   3   3  16       71.23       59.59      0.98 o
   4   3  16      201.28      196.85      2.31 o
   5   3  16        3.30        1.79      0.32 o
   6   3  16       20.17       20.04      0.70 o
   7   3  16        2.92        1.78      0.36 o
  -6   4  16      175.54      182.68      4.50 o
  -5   4  16      124.03      108.73      1.71 o
  -4   4  16       19.46       21.03      0.67 o
  -3   4  16       35.65       29.99      0.84 o
  -2   4  16       74.36       66.86      1.35 o
  -1   4  16      491.39      511.03      6.48 o
   0   4  16       10.32        4.90      0.41 o
   1   4  16      104.94      108.14      1.64 o
   2   4  16        5.94        8.16      0.46 o
   3   4  16       15.71       10.54      0.50 o
   4   4  16       24.39       22.45      0.65 o
   5   4  16       67.41       72.10      1.20 o
   6   4  16        1.29        1.48      0.34 o
  -4   5  16       31.94       34.85      1.34 o
  -3   5  16        6.26        8.80      0.60 o
  -2   5  16        0.48        0.19      0.37 o
  -1   5  16       37.78       42.44      1.10 o
   0   5  16       47.12       43.70      0.98 o
   1   5  16        0.12       -0.19      0.29 o
   2   5  16       78.24       82.49      1.41 o
   3   5  16       11.13        9.19      0.56 o
   4   5  16       33.28       40.90      1.00 o
  -8   1  17        4.44        5.94      0.53 o
  -7   1  17       10.92       10.29      0.50 o
  -6   1  17       10.42        9.29      0.50 o
  -5   1  17       37.23       37.13      0.82 o
  -4   1  17        0.18        0.03      0.23 o
  -3   1  17        5.67        8.49      0.34 o
  -2   1  17        6.36        4.48      0.26 o
  -1   1  17      137.92      142.13      1.59 o
   0   1  17      260.33      255.19      5.58 o
   1   1  17      108.25      113.17      1.43 o
   2   1  17       15.21       11.86      0.43 o
   3   1  17      103.39      101.38      1.50 o
   4   1  17        0.35        0.09      0.33 o
   5   1  17       91.64       96.30      1.49 o
   6   1  17        1.14        0.59      0.29 o
   7   1  17       17.85       16.26      0.70 o
   8   1  17       77.11       75.47      1.54 o
  -8   2  17       21.33       23.91      0.78 o
  -7   2  17        0.60        0.75      0.33 o
  -6   2  17        0.77        1.73      0.37 o
  -5   2  17       16.38       18.87      0.72 o
  -4   2  17        0.01       -0.25      0.26 o
  -3   2  17        2.43        2.08      0.33 o
  -2   2  17        0.01        0.40      0.24 o
  -1   2  17       91.46       98.79      1.66 o
   0   2  17        5.43        4.83      0.33 o
   1   2  17       43.53       38.17      0.71 o
   2   2  17      103.81      108.01      1.41 o
   3   2  17       10.29        4.10      0.33 o
   4   2  17       54.75       62.19      1.12 o
   5   2  17       22.26       18.70      0.62 o
   6   2  17       47.67       53.21      1.05 o
   7   2  17        5.39        3.46      0.38 o
  -7   3  17       13.58       16.46      0.75 o
  -6   3  17       95.00       96.19      1.75 o
  -5   3  17       32.56       35.22      0.87 o
  -4   3  17       57.77       51.65      1.02 o
  -3   3  17       18.37       13.55      0.55 o
  -2   3  17      121.16      107.81      1.82 o
  -1   3  17       72.19       66.03      1.15 o
   0   3  17        5.60        8.64      0.49 o
   1   3  17      170.56      156.19      2.08 o
   2   3  17       21.28       17.33      0.55 o
   3   3  17       20.49       20.15      0.59 o
   4   3  17       29.01       27.44      0.68 o
   5   3  17       25.04       16.45      0.62 o
   6   3  17       31.61       28.85      0.80 o
   7   3  17       36.18       35.46      0.90 o
  -6   4  17       96.68      103.60      1.71 o
  -5   4  17        7.56        6.92      0.50 o
  -4   4  17        6.29        3.72      0.47 o
  -3   4  17       50.41       52.66      1.22 o
  -2   4  17        4.89        4.32      0.47 o
  -1   4  17       57.52       52.60      1.22 o
   0   4  17      134.80      131.26      1.87 o
   1   4  17        8.60        5.73      0.45 o
   2   4  17      118.32      110.71      1.67 o
   3   4  17        1.46        0.52      0.33 o
   4   4  17       85.84       81.70      1.27 o
   5   4  17        4.20        6.82      0.44 o
  -3   5  17        9.02       15.31      0.75 o
  -2   5  17        7.79       10.17      0.60 o
  -1   5  17       38.23       35.77      1.02 o
   0   5  17        4.23        6.18      0.51 o
   1   5  17        6.44        4.34      0.43 o
   2   5  17       21.91       17.98      0.67 o
   3   5  17        5.93        6.02      0.53 o
  -8   0  18        9.62       10.26      1.31 o
  -7   0  18       26.13       31.66      2.62 o
  -6   0  18       36.38       28.65      1.19 o
  -5   0  18       38.52       42.84      1.45 o
  -4   0  18        0.09        1.02      0.35 o
  -3   0  18       40.38       32.04      0.97 o
  -2   0  18      153.38      148.92      3.80 o
  -1   0  18       90.59      100.26      1.81 o
   0   0  18       95.77       82.51      1.36 o
   1   0  18       79.58      109.58      1.97 o
   2   0  18       95.65      103.59      2.45 o
   3   0  18        0.33        0.75      0.56 o
   4   0  18      839.92      773.74     13.39 o
   5   0  18       51.36       41.19      1.97 o
   6   0  18       36.67       25.84      1.12 o
   7   0  18        4.76        3.41      0.66 o
   8   0  18        0.00        0.81      1.12 o
  -8   1  18       44.05       43.56      1.12 o
  -7   1  18       58.64       69.58      1.26 o
  -6   1  18       65.51       55.22      1.09 o
  -5   1  18        0.81        0.07      0.28 o
  -4   1  18      219.34      252.36      3.05 o
  -3   1  18       68.37       71.77      1.17 o
  -2   1  18       91.16      114.43      1.82 o
  -1   1  18      264.70      312.67      3.03 o
   0   1  18      490.63      471.23      5.24 o
   1   1  18      514.31      525.47      5.28 o
   2   1  18      322.96      301.96      3.57 o
   3   1  18      102.16       83.77      1.45 o
   4   1  18        0.99        3.61      0.38 o
   5   1  18       44.98       48.69      0.99 o
   6   1  18       50.04       45.05      1.10 o
   7   1  18        3.06        2.60      0.41 o
  -7   2  18        7.39        8.58      0.56 o
  -6   2  18        8.34       10.42      0.56 o
  -5   2  18        9.87       11.12      0.56 o
  -4   2  18        1.91        0.56      0.33 o
  -3   2  18       32.88       27.84      0.75 o
  -2   2  18       20.19       21.51      0.75 o
  -1   2  18      102.92      102.87      1.49 o
   0   2  18       29.70       23.37      0.58 o
   1   2  18      211.55      241.40      2.68 o
   2   2  18        1.42        0.14      0.25 o
   3   2  18       13.02       13.31      0.53 o
   4   2  18       27.71       29.14      0.76 o
   5   2  18       17.18       15.35      0.59 o
   6   2  18        3.20        1.59      0.35 o
   7   2  18       56.45       63.99      1.22 o
  -6   3  18        0.83        1.29      0.39 o
  -5   3  18      143.16      129.83      2.10 o
  -4   3  18      160.42      175.01      2.36 o
  -3   3  18       25.76       24.88      0.82 o
  -2   3  18        2.41        1.35      0.39 o
  -1   3  18       58.92       65.90      1.17 o
   0   3  18      160.86      140.80      1.94 o
   1   3  18       25.17       23.00      0.68 o
   2   3  18      253.14      251.30      2.84 o
   3   3  18        6.31        5.18      0.37 o
   4   3  18      139.09      168.29      2.29 o
   5   3  18        1.41        2.34      0.36 o
   6   3  18       73.90       77.35      1.39 o
  -5   4  18        1.51        2.50      0.40 o
  -4   4  18       40.15       39.66      1.10 o
  -3   4  18      111.56       98.13      1.80 o
  -2   4  18        3.09        3.42      0.44 o
  -1   4  18        1.25        1.62      0.39 o
   0   4  18        9.13        8.61      0.46 o
   1   4  18       36.64       42.04      0.95 o
   2   4  18        1.33        3.39      0.38 o
   3   4  18       33.90       29.63      0.95 o
   4   4  18       59.29       55.38      1.12 o
   5   4  18       39.05       38.61      0.97 o
  -2   5  18       44.52       46.11      1.19 o
  -1   5  18        3.82        2.44      0.47 o
   0   5  18        1.93        2.04      0.39 o
   1   5  18        0.29        0.00      0.33 o
   2   5  18        1.34        2.04      0.35 o
  -7   1  19        1.22        1.31      0.37 o
  -6   1  19        0.50        1.35      0.33 o
  -5   1  19        7.69        8.48      0.48 o
  -4   1  19        0.06        0.86      0.90 o
  -3   1  19       81.35       78.31      1.24 o
  -2   1  19       94.67       95.77      1.33 o
  -1   1  19        1.09        0.76      0.24 o
   0   1  19       24.11       27.64      0.64 o
   1   1  19        7.40        6.51      0.43 o
   2   1  19        0.62        0.28      0.31 o
   3   1  19      338.67      344.07      4.03 o
   4   1  19      318.82      314.09      4.27 o
   5   1  19        0.09       -0.37      0.32 o
   6   1  19        0.00        0.28      0.32 o
   7   1  19       18.16       22.08      0.84 o
  -7   2  19        0.90        0.14      0.37 o
  -6   2  19       13.42       15.70      0.72 o
  -5   2  19       41.45       44.85      1.10 o
  -4   2  19       11.43       10.57      0.52 o
  -3   2  19      374.76      399.10      4.60 o
  -2   2  19      117.62      117.87      1.92 o
  -1   2  19        0.17        0.30      0.29 o
   0   2  19        0.01       -0.07      0.24 o
   1   2  19        3.58        3.68      0.32 o
   2   2  19        8.38        7.72      0.40 o
   3   2  19       98.53       96.14      1.49 o
   4   2  19        7.59        5.78      0.62 o
   5   2  19       13.71       11.87      0.53 o
   6   2  19        0.33        0.61      0.31 o
  -6   3  19        1.00        1.46      0.41 o
  -5   3  19        0.31        0.19      0.33 o
  -4   3  19       39.21       36.55      1.03 o
  -3   3  19      111.33      124.63      2.08 o
  -2   3  19       50.58       56.92      1.24 o
  -1   3  19      251.56      263.21      3.63 o
   0   3  19        6.85        4.05      0.40 o
   1   3  19        0.03        0.12      0.29 o
   2   3  19       11.06       15.15      0.62 o
   3   3  19        0.04        0.58      0.29 o
   4   3  19       23.60       22.77      0.72 o
   5   3  19        5.19        8.17      0.50 o
   6   3  19        0.44        0.92      0.36 o
  -4   4  19       20.28       20.31      0.84 o
  -3   4  19        5.33        6.67      0.56 o
  -2   4  19        1.16        0.75      0.37 o
  -1   4  19       22.52       18.71      0.75 o
   0   4  19       62.01       70.05      1.46 o
   1   4  19       12.67       11.72      0.55 o
   2   4  19       63.25       67.74      1.25 o
   3   4  19       39.92       47.26      1.02 o
   4   4  19       91.08       83.86      1.46 o
  -7   0  20      100.13      100.49      3.93 o
  -6   0  20        3.67        4.13      0.66 o
  -5   0  20       64.30       73.39      1.99 o
  -4   0  20       82.59       73.60      1.62 o
  -3   0  20      131.20      119.19      2.16 o
  -2   0  20      177.32      180.33      2.55 o
  -1   0  20      317.90      320.47      4.76 o
   0   0  20       39.43       31.26      1.19 o
   1   0  20      578.84      666.84     11.57 o
   2   0  20       70.44       72.21      1.99 o
   3   0  20       57.57       59.26      2.43 o
   4   0  20        7.54        9.66      0.79 o
   5   0  20       11.33        7.86      0.72 o
   6   0  20        1.91        3.44      0.58 o
   7   0  20       73.95       94.76      2.81 o
  -7   1  20       90.44       98.90      1.80 o
  -6   1  20       51.77       45.76      1.30 o
  -5   1  20        8.44        5.45      0.49 o
  -4   1  20      189.68      201.63      2.88 o
  -3   1  20        0.07       -0.33      0.33 o
  -2   1  20      377.14      435.55      4.48 o
  -1   1  20        0.50        3.42      0.32 o
   0   1  20      143.48      132.23      1.88 o
   1   1  20      317.54      332.12      3.91 o
   2   1  20      372.87      349.07      4.10 o
   3   1  20       61.44       41.09      1.30 o
   4   1  20      134.69      149.57      2.36 o
   5   1  20        1.70        0.80      0.37 o
   6   1  20       70.69       77.06      1.57 o
  -6   2  20        0.57        0.80      0.37 o
  -5   2  20       49.05       55.12      1.26 o
  -4   2  20      145.61      175.73      2.36 o
  -3   2  20      807.44      824.50     10.02 o
  -2   2  20        0.61        0.61      0.37 o
  -1   2  20      529.63      514.67      5.76 o
   0   2  20        0.19        0.05      0.28 o
   1   2  20      437.93      489.20      5.02 o
   2   2  20       35.39       33.94      0.82 o
   3   2  20      726.00      730.91      8.04 o
   4   2  20       71.16       65.47      1.22 o
   5   2  20        1.96        0.82      0.33 o
   6   2  20        0.10        0.59      0.35 o
  -5   3  20       44.77       43.73      1.14 o
  -4   3  20      150.92      147.55      2.39 o
  -3   3  20       19.20       18.42      0.81 o
  -2   3  20      319.42      351.50      4.71 o
  -1   3  20        0.63        0.44      0.39 o
   0   3  20       76.34       72.19      1.27 o
   1   3  20       57.40       57.47      1.10 o
   2   3  20      110.09       90.43      1.46 o
   3   3  20       17.12       14.40      0.59 o
   4   3  20       77.66       85.66      1.44 o
   5   3  20        0.45        0.68      0.35 o
  -3   4  20       19.02       18.39      1.22 o
  -2   4  20       37.30       37.15      1.07 o
  -1   4  20      110.47      106.83      1.89 o
   0   4  20        0.02        0.34      0.41 o
   1   4  20       35.89       37.94      1.20 o
   2   4  20       15.51       12.61      0.59 o
   3   4  20        0.02       -0.02      0.31 o
  -6   1  21       12.15       15.26      0.86 o
  -5   1  21        5.42        5.44      0.47 o
  -4   1  21       42.13       42.00      1.03 o
  -3   1  21        2.24        2.42      0.41 o
  -2   1  21       20.29       16.37      1.03 o
  -1   1  21        8.01        8.30      0.39 o
   0   1  21        2.59        3.58      0.76 o
   1   1  21        0.58        0.55      0.31 o
   2   1  21       72.96       68.76      1.40 o
   3   1  21        2.36        1.03      0.37 o
   4   1  21       12.72       12.96      0.63 o
   5   1  21        7.77       11.73      0.65 o
   6   1  21       30.63       30.58      0.98 o
  -5   2  21        2.51        3.25      0.47 o
  -4   2  21        0.12        0.49      0.46 o
  -3   2  21       24.97       21.66      0.84 o
  -2   2  21        8.56       10.98      0.60 o
  -1   2  21        8.76        7.57      0.48 o
   0   2  21       15.38       16.85      0.62 o
   1   2  21       12.45       11.04      0.52 o
   2   2  21       20.59       27.57      0.87 o
   3   2  21        1.87        1.43      0.35 o
   4   2  21        0.22        0.35      0.32 o
   5   2  21        0.00        0.20      0.39 o
  -4   3  21        9.32        8.93      0.58 o
  -3   3  21        2.59        3.47      0.47 o
  -2   3  21      109.82      113.64      1.99 o
  -1   3  21       71.48       74.73      1.52 o
   0   3  21       11.80       14.96      0.59 o
   1   3  21      118.37      105.12      1.64 o
   2   3  21        8.24        8.42      0.55 o
   3   3  21       11.62       10.51      0.60 o
   4   3  21        0.04        0.83      0.35 o
  -2   4  21       33.15       31.09      1.00 o
  -1   4  21        1.74        2.29      0.47 o
   0   4  21        0.09       -0.07      0.39 o
   1   4  21       31.64       30.63      0.85 o
  -5   0  22       62.13       79.12      3.18 o
  -4   0  22       23.38       17.96      1.50 o
  -3   0  22      110.49      113.24      2.65 o
  -2   0  22        8.87        9.02      0.79 o
  -1   0  22       54.96       50.16      1.59 o
   0   0  22      105.07      100.53      2.45 o
   1   0  22      343.93      400.66      7.43 o
   2   0  22        9.69       12.30      3.18 o
   3   0  22      228.89      251.06      5.25 o
   4   0  22        1.25        0.79      0.58 o
   5   0  22        9.70        5.43      0.72 o
  -5   1  22       13.82       14.46      0.67 o
  -4   1  22        0.21        0.65      0.38 o
  -3   1  22        0.37        0.25      0.43 o
  -2   1  22       61.08       76.35      1.43 o
  -1   1  22       10.57        7.82      0.46 o
   0   1  22       60.20       64.30      1.33 o
   1   1  22        4.83        2.84      0.51 o
   2   1  22        0.27        0.65      0.37 o
   3   1  22      114.04       90.93      1.71 o
   4   1  22      121.54      136.49      2.27 o
   5   1  22        0.11        0.55      0.39 o
  -5   2  22       15.14       22.81      0.84 o
  -4   2  22       15.21       14.29      0.82 o
  -3   2  22       16.98       16.47      0.75 o
  -2   2  22      127.98      135.12      2.20 o
  -1   2  22      305.61      314.00      4.24 o
   0   2  22        1.68        0.93      0.35 o
   1   2  22       50.30       57.96      1.26 o
   2   2  22       55.82       55.28      1.10 o
   3   2  22       24.72       28.87      0.80 o
   4   2  22        4.03        4.19      0.49 o
  -3   3  22        6.50        4.49      0.49 o
  -2   3  22       61.70       73.48      1.50 o
  -1   3  22        0.92        0.05      0.39 o
   0   3  22       23.63       22.94      0.73 o
   1   3  22        1.20        1.16      0.33 o
   2   3  22        0.68        0.30      0.36 o
   3   3  22        5.34        2.48      0.44 o
  -4   1  23      103.30      109.43      2.23 o
  -3   1  23       76.24       77.36      1.73 o
  -2   1  23        2.15        1.60      0.59 o
  -1   1  23        0.01        0.06      0.39 o
   0   1  23       34.71       38.45      1.00 o
   1   1  23        4.77        4.62      0.62 o
   2   1  23       64.46       66.23      1.40 o
   3   1  23       11.29        8.52      0.73 o
   4   1  23        1.10        0.24      0.39 o
  -3   2  23       10.55       14.28      0.72 o
  -2   2  23       64.42       65.91      1.40 o
  -1   2  23       14.84       17.04      0.77 o
   0   2  23        1.55        2.82      0.65 o
   1   2  23       17.76       16.33      0.85 o
   2   2  23       42.45       51.48      1.08 o
   3   2  23       12.21       14.19      0.72 o
  -1   3  23       26.22       28.42      0.93 o
   0   3  23        2.87        4.76      0.54 o
   1   3  23       12.65       14.37      0.72 o
  -2   0  24       11.05       16.28      1.50 o
  -1   0  24       23.75       22.59      1.12 o
   0   0  24       86.15       88.09      3.00 o
   1   0  24       43.44       47.36      1.65 o
   2   0  24       69.29       62.36      1.92 o
   3   0  24       86.84       99.15      4.59 o
  -3   1  24       17.91       22.36      1.19 o
  -2   1  24       80.61       92.09      2.45 o
  -1   1  24        0.39       -0.37      0.53 o
   0   1  24      146.67      164.64      2.55 o
   1   1  24        3.32        2.10      0.41 o
   2   1  24       88.57       91.05      1.75 o
   3   1  24        9.16       13.76      0.72 o
  -2   2  24        9.38        7.18      0.58 o
  -1   2  24       12.02        8.43      0.68 o
   0   2  24       12.83        9.94      0.68 o
   1   2  24      137.83      146.18      3.03 o
   2   2  24       55.99       54.50      1.51 o
  -1   1  25        7.86        8.04      0.85 o
   0   1  25        0.87        1.76      0.46 o
   1   1  25       18.18       19.10      0.89 o
 
